# Supplementary material for: Whole-Genome Resequencing Analysis of Athletic Traits in Grassland-Thoroughbred
Source: Animals (Basel). 2025 Aug 7;15(15):2323. doi: 10.3390/ani15152323 (PMC12346297; doi:10.3390/ani15152323)
Supplement: Supplementary file 1 [file animals-15-02323-s001.zip]

Archive with 13 entries (13 files):
- animals-3753935-supplementary/Author's CV.pdf
- animals-3753935-supplementary/blank consent form 1.pdf
- animals-3753935-supplementary/Inner Mongolia Agricultural University Biomedical Research Ethics Approval.pdf
- animals-3753935-supplementary/Supplementary Figure S1 Breeding route of the Grassland Thoroughbreds.png
- animals-3753935-supplementary/Supplementary Table S1 The racing records of the Grassland-Thoroughbreds.xlsx
- animals-3753935-supplementary/Supplementary Table S2 The statistical table of sequencing results for each sample.xlsx
- animals-3753935-supplementary/Supplementary Table S3 ANNOVAR annotation results.xlsx
- animals-3753935-supplementary/Supplementary Table S4 SNP candidate genes based on four methods.xlsx
- animals-3753935-supplementary/Supplementary Table S5 Indels candidate genes based on the Fst method.xlsx
- animals-3753935-supplementary/Supplementary Table S6 GO functional enrichment of SNP candidate genes.xlsx
- animals-3753935-supplementary/Supplementary Table S7 KEGG functional enrichment of SNP candidate genes.xlsx
- animals-3753935-supplementary/Supplementary Table S8 GO functional enrichment of Indels candidate genes.xlsx
- animals-3753935-supplementary/Supplementary Table S9 KEGG functional enrichment of Indels candidate genes.xlsx
