# Supplementary material for: Whole-Genome Resequencing Analysis of Athletic Traits in Grassland-Thoroughbred
Source: Animals (Basel). 2025 Aug 7;15(15):2323. doi: 10.3390/ani15152323 (PMC12346297; doi:10.3390/ani15152323)
Supplement: Supplementary file 1 [file animals-15-02323-s001.zip › animals-3753935-supplementary/Supplementary Table S2 The statistical table of sequencing results for each sample.xlsx]

## Sheet: Sheet1
The statistical table of sequencing results for each sample.
samples	raw total bases(G)	total bases(G)	Q20(%)	Q30(%)	GC	Average depth	Coverage
Non-racehorse.1	57.24	56.26	97.17	92.21	42.97	22.19X	0.9923
Non-racehorse.2	57.44	56.26	97.03	92	43.26	22.24X	0.9925
Non-racehorse.3	53.43	52.63	97.11	92.07	42.92	20.87X	0.9924
Non-racehorse.4	58.4	57.56	97.17	92.18	43.02	22.83X	0.9924
Non-racehorse.5	95.84	94.39	97.35	92.5	42.87	37.43X	0.9929
Non-racehorse.6	86.41	85.1	97.4	92.66	42.97	33.78X	0.9917
Non-racehorse.7	84.89	83.68	97.25	92.33	42.75	33.18X	0.9925
Non-racehorse.8	115.17	113.61	97.19	92.16	42.53	45.04X	0.9929
Non-racehorse.9	99.8	98.39	97.23	92.24	42.64	39.04X	0.9929
Non-racehorse.10	101.98	100.46	97.19	92.62	42.86	39.82X	0.9927
Non-racehorse.11	87.73	86.38	97.29	92.41	42.62	34.26X	0.9924
Non-racehorse.12	85.38	84.23	97.42	92.65	42.57	33.40X	0.9925
Non-racehorse.13	56.12	55.31	96.68	91.08	42.77	21.94X	0.9923
Non-racehorse.14	92.8	91.58	97.4	92.64	42.91	36.21X	0.9928
Non-racehorse.15	56.3	55.54	96.77	91.26	42.57	22.04X	0.9911
Non-racehorse.16	58.18	57.21	97.09	91.98	42.93	22.71X	0.9917
Non-racehorse.17	55.24	54.43	97.01	91.76	42.7	21.60X	0.9924
Non-racehorse.18	74.93	73.82	96.97	91.7	42.7	29.28X	0.9926
Non-racehorse.19	71.26	70.03	97.38	92.6	43.05	27.80X	0.9925
Non-racehorse.20	84.45	83.24	97.25	92.32	42.62	32.96X	0.9925
Racehorse.1	52.85	52.17	96.57	91.18	42.16	20.60X	0.9922
Racehorse.2	53.71	53.12	96.89	91.81	41.88	20.99X	0.992
Racehorse.3	51.63	51	96.14	90.28	41.76	20.15X	0.9919
Racehorse.4	58.25	57.5	96.46	90.78	41.69	22.69X	0.992
Racehorse.5	51.52	50.78	96.59	91.11	42.1	20.07X	0.9919
Racehorse.6	82.38	81.25	97.45	92.75	42.65	32.22X	0.9916
Racehorse.7	101.12	99.68	97.38	92.59	42.34	39.54X	0.9924
Racehorse.8	53.22	52.49	96.62	91.12	41.87	20.73X	0.9921
Racehorse.9	85.79	84.46	97.54	92.97	42.65	33.49X	0.9925
Racehorse.10	79.13	77.86	96.45	90.66	42.48	30.82X	0.9926
Racehorse.11	81.52	80.24	97.09	91.99	43.02	31.81X	0.9927
Racehorse.12	79.03	77.9	97.23	92.24	42.73	30.82X	0.9923
Racehorse.13	87.02	85.84	97.39	92.6	42.61	34.03X	0.9926
Racehorse.14	95.49	94.13	97.32	92.46	42.63	37.34X	0.9927
Racehorse.15	49.65	47.61	96.99	91.88	42.9	18.76X	0.9914
Racehorse.16	87.8	86.53	97.12	92	42.29	34.26X	0.9923
Racehorse.17	52.29	51.71	96.61	91.18	41.19	20.45X	0.9921
Racehorse.18	54.74	53.98	96.11	90.21	42.06	21.33X	0.9924
Racehorse.19	52.02	51.28	96.59	91.19	41.93	20.28X	0.9919
Racehorse.20	56.91	56.1	96.62	91.26	42.16	22.35X	0.9925
Racehorse.21	91.24	90.03	97.27	97.56	42.37	35.96X	0.9921
Racehorse.22	84.57	83.41	97.46	92.75	42.53	33.33X	0.9914
Racehorse.23	79.57	78.5	97.35	92.5	42.81	32.22X	0.9912
Racehorse.24	81.89	80.8	97.34	92.45	42.51	32.28X	0.992
Racehorse.25	87.56	86.21	97.25	92.31	42.97	34.39X	0.9918
Non-racehorse.21	30.45	30.04	96.41	90.83	43.3	12.69X	0.9901
Non-racehorse.22	28.73	28.36	96.31	90.66	43.04	11.97X	0.9902
Non-racehorse.23	28.92	28.57	96.41	90.84	42.79	12.05X	0.9901
Non-racehorse.24	28.5	28.14	96.38	90.74	42.94	11.88X	0.9907
Non-racehorse.25	25.82	25.4	97.38	93.07	43.55	10.76X	0.9911
Non-racehorse.26	25.33	24.92	97.46	93.11	43.18	10.56X	0.9912
Non-racehorse.27	25.56	25.09	97.28	92.72	43.29	10.65X	0.9913
Non-racehorse.28	25.02	24.51	96.99	92.47	44.23	10.43X	0.9904
Racehorse.26	54.39	53.64	96.71	91.45	42.26	26.29X	0.9917
Racehorse.27	52.31	51.61	96.48	90.96	41.64	25.3X	0.9913
Racehorse.28	52.06	51.5	96.34	90.6	41.8	25.33X	0.9915
Racehorse.29	56.64	55.9	96.31	90.56	41.96	26.03X	0.9912
Racehorse.30	52.55	51.83	96.56	91.18	42.54	21.9X	0.992
Non-racehorse.29	28.34	27.86	97.64	93.46	43.39	11.8X	0.9907
Non-racehorse.30	25.51	25.08	97.23	92.68	43.16	10.63X	0.991
