# Supplementary material for: Whole-Genome Resequencing Analysis of Athletic Traits in Grassland-Thoroughbred
Source: Animals (Basel). 2025 Aug 7;15(15):2323. doi: 10.3390/ani15152323 (PMC12346297; doi:10.3390/ani15152323)
Supplement: Supplementary file 1 [file animals-15-02323-s001.zip › animals-3753935-supplementary/Supplementary Table S3 ANNOVAR annotation results.xlsx]

## Sheet: Sheet1
ANNOVAR annotation results.
Region	SNP counts
Exonic	291846
Stopgain	5454
Stoploss	301
Synonymous	116897
Nonsynonymous	161824
Unknown	7370
Splicing	3533
ncRNA	1145191
Exonic	215303
Splicing	631
Intronic	929257
UTR	355782
Intronic	8444067
Upstream/Downstream	426446
Intergenic	13262988
Ts/Tv	2.06
Total	23929853
