# Supplementary material for: Whole-Genome Resequencing Analysis of Athletic Traits in Grassland-Thoroughbred
Source: Animals (Basel). 2025 Aug 7;15(15):2323. doi: 10.3390/ani15152323 (PMC12346297; doi:10.3390/ani15152323)
Supplement: Supplementary file 1 [file animals-15-02323-s001.zip › animals-3753935-supplementary/Supplementary Table S4 SNP candidate genes based on four methods.xlsx]

## Sheet: Sheet1
The top 5% SNP candidate genes selected based on four methods.
Fst	Pi	iHS	XP-EHH	Fst|Pi	Fst|iHS	Fst|XP-EHH	Pi|iHS	Pi|XP-EHH	iHS|XP-EHH	Fst|Pi|iHS	Fst|Pi|XP-EHH	Fst|iHS|XP-EHH	Pi|iHS|XP-EHH	Fst|Pi|iHS|XP-EHH	The top 1% candidate genes
SNURF	NKX6-2	MCTP2	GABRB3	SCAPER	GRAMD2A	GABRG3	INPP5A	45359	PCDH15	CCDC30	SHC4	THSD4	CCSER1	PRKG1	LUZP1
SNRPN	INPP5A	GRAMD2A	GABRG3	EID1	SENP8	HERC2	STIM2	PLA2G4E	C3H16orf74	PPCS	INO80	E2F2	GABRA2	NKAIN3	KDM1A
GABRG3	CFAP46	SENP8	HERC2	CEP152	MYO9A	NEO1	SEPSECS	EHD4	EMC8	LOC102148752	AQR	ASAP3	KCTD8	MRPS31	TEX46
OCA2	HTRA1	MYO9A	NEO1	DPH6	NR2E3	LARP6	CCDC149	PLA2G4B	COX4I1	LOC100066253	ACTC1	TCEA3	DPYD	SLC25A15	LACTBL1
HERC2	PLEKHA1	NR2E3	THSD4	LOC100072317	TNIP3	UACA	CDH11	JMJD7	EMCN	SGCD	GJD2	ZNF436	LASP1	VPS36	EPHB2
LOC111775280	TUBGCP5	THSD4	LARP6	LOC100072325	PRDM5	TLE3	SLC7A5	MAPKBP1	FAM13A	EDIL3	ARHGAP11A	HNRNPR	FSTL4	POLR2D	C1QB
CHRNB4	LOC111775605	INPP5A	UACA	LOC100072330	PPIH	RPLP1	CHD9	MGA	CACNA1E	LIMS1	SCG5	HTR1D	LYG2	WDR33	C1QC
UBE2Q2	TMEM266	PWWP2B	TLE3	LOC100072335	ZMYND12	KIF23	SRP72	TYRO3	C8H18orf21	GCC2	GREM1	LUZP1	CAB39L	MYO3B	C1QA
SCAPER	ETFA	PIGB	RPLP1	C1H14orf28	SF3A3	PAQR5	PAICS	RPAP1	RPRD1A	GRM7	FMN1	KDM1A	CDADC1	SP5	EPHA8
LOC102149093	SCAPER	PIGBOS1	KIF23	KCNMA1	INPP5B	SECISBP2L	PPAT	LTK	SLC39A6	CNTN4	ANK2	TEX46	MLNR		RASGRF2
TSPAN3	ISL2	RAB27A	PAQR5	LOC100061899	ADAM29	CHP1	LOC111772904	ITPKA	SNX16	PSMD14	SGMS2	LACTBL1	FNDC3A		MSH3
PEAK1	MAP2K5	RSL24D1	CORO2B	AGBL4	SCP2	EXD1	PDGFRA	RTF1	SLC10A5	LOC102149070	PTPRF	EPHB2	CYSLTR2		DHFR
CD276	TLN2	SPATA5L1	SECISBP2L	LOC102148080	ECHDC2	NUBPL	GABRG1	CHAC1	ZFAND1	DZIP3	SCMH1	C1QB	GCG		NFIB
NPTN	LIPC	GATM	SHC4	LOC111767451	ZYG11A	SEC23A	ADCY1	DLL4	IMPA1	LRRC1	ZMYM4	C1QC	FAP		FOXO1
REC114	FAM45A	LOC100072179	SQOR	LOC100064146	ZYG11B	GEMIN2	IGFBP1	CHST14	FABP12	KCNC2	ECE1	C1QA	IFIH1		MRPS31
HCN4	EIF3A	LOC100072184	BLOC1S6	LOC100064176	RAPGEF2	MDGA2	IGFBP3	BAHD1	TNFRSF11B		SH3TC1	EPHA8	KCNH7		NKAIN3
NEO1	NANOS1	LOC100072192	PLA2G4E	PLA2G12A	C2H4orf45	SH3PXD2A	ZPBP	IVD	COLEC10		HTRA3	PPARGC1A	PARD3B		CAB39L
ADPGK	UNC13C	LOC100072195	EHD4	CASP6	FNIP2	TFAM	SPATA48	KNSTRN	LCA5		CCDC146	BMT2	KCNU1		CDADC1
BBS4	SHC4	MXI1	PLA2G4B	MCUB	RBM46	BICC1	MAGI2	LOC100058866	ME1		FAM185A	FOXP2			FNDC3A
ARIH1	EID1	CCNJ	JMJD7	SEC24B	ZNF827	PHYHIPL	NPY	LRFN5	CENPW		FBXL13	TFEC
LOC102148797	CEP152	CC2D2B	MAPKBP1	OSTC	C2H4orf51	FAM13C	ASZ1	FBXW4	MFAP3		LRRC17	HHAT
TMEM202	FBN1	ENTPD1	MGA	RPL34	NPVF	SGPL1	CFTR	DPCD	FAM114A2		GLB1L	WASHC1
HEXA	DUT	TCTN3	TYRO3	LOC100064378	KCNH1	PCBD1	LOC106783049	POLL	LOC111767755		STK16	DDX11
CELF6	SLC12A1	LOC111769660	RPAP1	PAPSS1	COL4A3	RET	LOC100056514	EBF3	GRIA1		TUBA4A	LOC102148773
PARP6	LOC106782180	ALDH18A1	LTK	MAST2	LOC100062650	BMPR1A	SPAM1	MGMT	LYG1		LOC100059285	TRMT11
PKM	LOC111767871	LOC102149234	ITPKA	IPP	CCL20	LDB3	TMEM229A	ZMIZ1	GCA		DNAJB2	COPRS
GRAMD2A	SEMA6D	SORBS1	RTF1	LOC100629356	DAW1	GRID1	GCC1	ALOX5	LSAMP		PTPRN	EEF2KMT
SENP8	TMEM62	TBC1D12	NDUFAF1	LOC102149434	SPHKAP	ARNT2	ARF5	AGBL1	E2F1		CWF19L2	ALG1
MYO9A	UBR1	NOC3L	NUSAP1	RSPO1	CAB39	ZBTB40	FSCN3	SLFNL1	PXMP4		LOC100070293	C13H16orf89
NR2E3	TTBK2	PRKG1	OIP5	GNL2	PRMT8	WNT4	PAX4	CTPS1	ZNF341		LOC100070314	NAGPA
THSD4	GANC	PCDH15	CHP1	DNALI1	LOC100061143	CDC42	SND1	KAZN	UBAP2		LOC100070325	SEC14L5
LRRC49	TMEM87A	ZWINT	EXD1	SNIP1	LOC100061207	LOC100071692	TBX19	JPH3	DCAF12		LOC100070346	GABRG2
THAP10	VPS39	ADK	INO80	SESN2	UVRAG	LOC100630426	HS2ST1	ZC3H18	WDR31		LOC100070356	GALNT10
LARP6	PLA2G4E	TMEM72	CHAC1	ATP5IF1	DGAT2	HSPG2	SELENOF	IL17C	BSPRY		SBF2	ACOT12
UACA	EHD4	BLM	DLL4	DNAJC8	MOGAT2	EIF4G3	GIPC2	CYBA	HDHD3		TBX5	ZCCHC9
TLE3	SPTBN5	FURIN	VPS18	PTAFR	NELL1	HP1BP3	DNAJB4	MVD	DEFA31L		RIMBP2	CKMT2
RPLP1	PLA2G4B	LOC111767504	LOC111775570	GPR3	ANO5	SH2D5	MIGA1	SNAI3	DEFA5L		DOK6	RASGRF2
KIF23	JMJD7	ANPEP	RHOV	CD164L2	SERPINB8	KIF17	USP33	RNF166	DEFA1		LOC100063612	MSH3
PAQR5	MAPKBP1	MESP2	SPINT1	FCN3	LOC100069277	DDOST	TNNI3K	CTU2	DEFA12		LOC111774895	DHFR
MEGF11	MGA	LOC111775193	PPP1R14D	MAP3K6	LOC100069287	PINK1	ERICH3	PIEZO1	DEFA5		CEP112	ANKRD34B
RAB11A	TYRO3	IL21	ZFYVE19	SYTL1	AKAP7	CAMTA1	GRIN2B	GRID2			CCL15	FAM151B
DENND4A	RPAP1	IL2	DNAJC17	TMEM222	SUZ12	DNAJC11	ATF7IP	GNPDA2			LOC100071548	ZFYVE16
SLC24A1	LTK	ADAD1	C1H15orf62	WDTC1	UTP6	RAB28	PLBD1	GUF1			PEMT	BCL11A
INTS14	ITPKA	KIAA1109	GCHFR	SLC9A1	PPL	GRM3	LOC111773967	LOC111772914			RASD1	DNAH12
HACD3	RTF1	TRPC3	RMDN3	ELOA	HAND1	KIAA1324L	ARID2	YIPF7			CREBBP	ASB14
VPS13C	INO80	TNIP3	CHST14	PITHD1	SAP30L	GTPBP10	ABCA7	GLI3			TRAP1	APPL1
BNIP2	CHAC1	NDNF	BAHD1	RPL11	LOC111767701	CLDN12	ARHGAP45	CPED1			DNASE1	HESX1
GCNT3	DLL4	PRDM5	IVD	LOC111772417	LOC100073319	DPY19L1	POLR2E	WNT16			SLX4	IL17RD
FAM81A	CHST14	MAD2L1	KNSTRN	LOC111772418	LOC100073320	DPY19L2	GPX4	FAM3C			NLRC3	ZNF385D
SECISBP2L	BAHD1	LOC102150444	AQR	RAP1GAP	NLRP3	TBX20	SBNO2	LOC106783079			CLUAP1	MECOM
SHC4	IVD	SYNPO2	ACTC1	ALPL	CCDC138	DOCK4	STK33	GRM8			C13H16orf90	MACROD2
EID1	KNSTRN	AIMP1	GJD2	AGMAT	LOC100060826	ZNF277	TBX3	ZNF800			NAA60	GLIS3
CEP152	DISP2	TBCK	ARHGAP11A	DNAJC16	CRBN	TMEM168	ANKRD12	SLC37A3			ZNF597	NFIB
CDAN1	CCDC9B	PPIH	SCG5	CASP9	TRNT1	PPP1R3A	RAB31	DNM3			TIGD7	ZDHHC21
STARD9	INAFM2	CCDC30	GREM1	LOC111770437	IL5RA	SYT14	TXNDC2	KCNA6			ZNF263	CER1
HAUS2	PLCB2	PPCS	FMN1	GLRA3	CNTN6	ERBB4	VAPA	GALNT8			LOC106781561	FREM1
LRRC57	MEIS2	ZMYND12	LOC100058866	LOC100629905	SMC4	LOC102148677	NOL4	KCNA1			MEFV	SLC31A1
SNAP23	DPH6	SF3A3	NUBPL	DCLK2	IFT80	FKBP4	NECAB1	SLCO1B3			ZNF200	CDC26
ZNF106	ZNF770	INPP5B	SEC23A	NR3C2	COL21A1	CLEC4E	LOC102148827	SLCO1C1			LOC100069249	PRPF4
CHP1	AQR	MTF1	GEMIN2	LDB2	PRIM2	CLEC4D	CLVS2	LOC111773939			LOC100069235	RNF183
EXD1	ACTC1	E2F2	LRFN5	ACOX3	LOC111769983	LOC100053223	FBXO47	SOX5			LOC100069220	MSRB2
INO80	GJD2	ASAP3	MDGA2	NOP14	LOC111769984	PIK3C2G	TRIM25	SLC16A7			LOC100068977	ARMC3
DPH6	ARHGAP11A	TCEA3	SH3PXD2A	MFSD10	RFX3	CCDC91	LOC100146440	LOC111774016			ZNF213	PPP1R12B
AQR	SCG5	ZNF436	NOLC1	ADD1	SLC1A1	TMEM117	COIL	DDX10			ZNF205
ACTC1	GREM1	HNRNPR	PPRC1	SH3BP2	ADCK1	ZFAND2B	AKAP1	ARHGAP20			ZSCAN10
GJD2	FMN1	HTR1D	LDB1	GRXCR1	DKK4	ABCB6	ACACA	NCAM1			IL32
ARHGAP11A	RYR3	LUZP1	HPS6	ATP8A1	POLB	ATG9A	SYNRG	STK11			MMP25
SCG5	AVEN	KDM1A	C1H10orf76	ANKIB1	IKBKB	ANKZF1	DDX52	LOC111774136			BICDL2
GREM1	LOC100072221	TEX46	FBXW4	TMBIM7P	KIF14	CNTN5	LOC100053236	LOC111774427			THOC6
FMN1	LOC100072227	LACTBL1	DPCD	ORC5	DDX59	YAP1	LOC100053427	ATP5F1D			HCFC1R1
LOC100072317	LOC100072237	EPHB2	POLL	STK31	LOC111771350	DOHH	LOC100147669	MIDN			TNFRSF12A
LOC100072325	LOC100072245	C1QB	LOC111772731	JAZF1	CACNA1S	FZR1	LOC100053527	CIRBP			CLDN6
LOC100072330	LOC100072254	C1QC	EBF3	GARS	ASCL5	C7H19orf71	LOC100053672	LOC102148185			CLDN9
LOC100072335	LOC100072258	C1QA	MGMT	CRHR2	TMEM9	MFSD12	LOC100053768	SWAP70			LOC102149927
LOC100052901	LOC100072317	EPHA8	PRKG1	IMMP2L	TNNI1	HMG20B	LOC106781412	RRAS2			LOC106781562
LOC100052951	LOC100072325	ADAM29	PCDH15	MET	PHLDA3	GIPC3	LOC100056273	ZNRF3			PKMYT1
LOC100053001	LOC100072330	SCP2	TFAM	CAPZA2	CSRP1	TBXA2R	LOC100146889	XBP1			PAQR4
LOC111768782	LOC100072335	ECHDC2	BICC1	ST7	NAV1	CACTIN	LOC100056989	CCDC117			KREMEN2
STXBP6	LOC106782141	ZYG11A	PHYHIPL	AHCYL2	LGR6	PIP5K1C	LOC100050714	HSCB			FLYWCH1
PRKD1	LOC100072354	ZYG11B	FAM13C	UBE2H	UBE2T	TJP3	LOC100146600	CHEK2			FLYWCH2
AP4S1	LOC100072368	NRDC	SGPL1	MNDA	ARID1B	APBA3	SDK1	TTC28			TMEM108
HECTD1	LOC100072375	RAPGEF2	PCBD1	LOC106783179		MRPL54	LOC100068332	TAOK3			FRY
HEATR5A	LOC100072386	C2H4orf45	ZMIZ1	PLPPR5		RAX2	IGFALS	RFC5			FOXO1
DTD2	LOC100072414	FNIP2	PPIF	CCDC18		MATK	NUBP2	VSIG10			ATP7B
GPR33	LOC111776211	LOC100062428	LOC111767470	TMED5		ZFR2	SPSB3	WSB2			SFT2D3
NUBPL	LOC100072443	EPS15	LOC102150917	MTF2		ATCAY	PDE8B	LOC111774797			LIMS2
ARHGAP5	LOC100072447	TTC39A	RET	RPAP2		NMRK2	SULT1C4	RAB12			CSRNP3
SEC23A	LOC100058435	RBM46	ZNF248	GLMN		DAPK3	LOC100061179	CSMD3			ANKRD44
GEMIN2	LOC100072536	DCHS2	LOC100056282	COL24A1		ELAVL1	LOC100060302	TRAPPC9			DRB
TRAPPC6B	LOC100058524	LSM6	ALOX5	NYAP2		LOC111774140	SH3RF3	LOC106781010			DQB
PNN	LOC100072541	ZNF827	45359	LOC106781025		SESN3	EDAR	LOC100063645			DQA
MIA2	LOC100072546	C2H4orf51	LOC102148936	GPRC5D		CLPB	MSGN1	LOC111775049			ADAMTS6
FBXO33	LOC106782093	SMAD1	LOC100052045	HEBP1		CDH7	CACNA1D	LOC111774893			NTSR1
C1H14orf28	LOC100072555	MMAA	LOC100052105	FAM234B		CD226	LOC102150380	LOC111774894			SHC3
MDGA2	LOC100072560	SEPSECS	FAM35A	GSG1		RTTN	KCNRG	LOC100630161			S1PR3
RPS29	LOC100072592	LGI2	GLUD1	EMP1		EXT1	TRIM13	SHISA7			LOC111770574
LRR1	LOC100058767	CCDC149	FAM25A	LOC111773934		TSNARE1	KPNA3	ISOC2			SLC31A2
RPL36AL	LOC100072612	DHX15	ADIRF	LOC111767502		FAM46A	EBPL	ZNF628			LOC100065223
MGAT2	RNASE10	PPARGC1A	SNCG	LOC111773936		IBTK	ARL11	NAT14			LOC100065192
DNAAF2	RNASE12	CTBP1	MMRN2	LMNTD1		MRAP2	RCBTB1	SSC5D			LOC100065103
POLE2	LOC100072642	SPON2	BMPR1A	LOC111774045		HINT3	SETDB2	SBK2			LOC100053409
KLHDC1	LOC100058866	CDH11	LDB3	LOC111773807		DYNLL2	RCBTB2	MEI4			LOC100065039
KLHDC2	LOC111767413	PMFBP1	GRID1	LOC111773809		CCL3	RB1	ASCC3			LOC100053358
NEMF	LOC111768996	DHX38	ARNT2	LOC111774052		LOC100630171	LPAR6	MAN1A1			KRTAP15-1
SAV1	LOC111768988	TXNL4B	AGBL1	LOC111773810		DNAH9	SUCLA2	RPL23			LOC111770806
NIN	MIPOL1	LOC100067869	ANK2	LOC100058122		ZNF18	HTR2A	C11H17orf98			LOC106782634
SORCS1	FOXA1	DHODH	SGMS2	LOC100051089		MAP2K4	ESD	CWC25			TIAM1
SH3PXD2A	TTC6	PKD1L3	HADH	FAM19A2		AANAT	LRCH1	PIP4K2B			CATSPERE
NEURL1	LRFN5	IST1	CYP2U1	ALKBH8		CHST1	ZC3H13	MKL2			IPCEF1
PCGF6	C1H14orf28	ZNF821	PTPRF	ELMOD1		ZNF174	ACVR2A	VDAC1			FGFR1OP
INA	KLHL28	MARVELD3	SCMH1	LOC100072236		ZSCAN32	GALNT13	C14H5orf15
NT5C2	TOGARAM1	TAT	SLFNL1	DLG2		GABRB2	TANK	HSPA4
CNNM2	VCPKMT	CHST4	CTPS1	RAB30		CD74	LOC111768910	EFNA5
TRIM8	SOS2	ZNF19	ZMYM4	LOC100068425		TCOF1	TBR1	MRPL30
SUFU	FBXW4	ZNF23	E2F2	LOC102148350		SPZ1	SLC4A10	MITD1
ACTR1A	DPCD	LOC106782939	ASAP3	LOC111774414		LOC100146455	DPP4	C15H2orf15
MFSD13A	POLL	LOC100069257	TCEA3	LOC100146185		SV2C	LOC111768850	TSGA10
LOC111773378	BTRC	LOC106782950	ZNF436	LOC100070370		FAM178B	B3GALT1	CTNNA2
CUEDC2	LOC106782070	MON1B	HNRNPR	LOC100070383		SEMA4C	STK39	DCLK1
FBXL15	LBX1	SYCE1L	HTR1D	LOC100070392		ANKRD39	SPC25	VWA8
PSD	TLX1	ADAMTS18	LUZP1	LOC100070635		ANKRD23	G6PC2	GPC5
NFKB2	KAZALD1	ZDHHC7	KDM1A	LOC100070651		CNNM3	ABCB11	UGGT1
GBF1	SFXN3	KIAA0513	TEX46	LOC100070660		LMAN2L	DHRS9	SAP130
LOC111767454	PDZD7	FAM92B	LACTBL1	DENND5A		FER1L5	LRP2	AMMECR1L
LOC111773424	LZTS2	GSE1	EPHB2	ADM		NEURL3	BBS5	GPR17
PITX3	TWNK	C3H16orf74	C1QB	AMPD3		DCDC2C	UBR3	MYO7B
ELOVL3	MRPL43	EMC8	C1QC	LOC100068095		ALLC	PDE11A	SLC38A11
SGMS1	SEMA4G	COX4I1	C1QA	TEAD1		ARHGEF3	ECT2	SCN3A
PRKG1	SLF2	SLC7A5	EPHA8	PDE3B		TRAK1	HRASLS	GALNT3
UBE2D1	PAX2	CA5A	ZBTB40	CYP2R1		ULK4	ATP13A5	LOC106781949
TFAM	SCD	ACSF3	WNT4	CALCA		EFNB2	CIP2A	TTC21B
BICC1	PKD2L1	CDH15	CDC42	HTATIP2		ZNF385B	SLC17A1	SCN1A
PHYHIPL	BLOC1S2	SLC22A31	LOC100071692	PRMT3		HECW2	SLC17A3	METTL8
FAM13C	CWF19L1	BANK1	LOC100630426	LOC100072601		COQ10B	PTCHD4	FILIP1L
MRLN	CHUK	EMCN	HSPG2	PIWIL1		HSPD1	KLHL31	CMSS1
SLC16A9	LOC100061542	LOC100146489	EIF4G3	LOC111774786		LOC100070523	SYNDIG1	COL8A1
CCDC6	LOC100071061	DNAJB14	ECE1	DLGAP1		RFTN2	RALGAPA2	DEFB133
ANK3	EBF3	LAMTOR3	HP1BP3	CDH2		ZBBX	CAAP1	DEFB114
TMEM26	MGMT	DAPP1	SH2D5	NCOA2		SERPINI2	NXNL2	DEFB113
ARID5B	PRKG1	LOC102150062	KIF17	BHLHE22		WDR49	SPIN1	TTC33
ADO	PTPRE	MTTP	DDOST	ZNF615		LOC102147684	CDK20	PTGER4
EGR2	CLRN3	TRMT10A	PINK1	EQUCABV1R931		LOC102147459	PHF2	SIPA1L1
NRBF2	DOCK1	LOC100034175	KAZN	EQUCABV1R902		ACTRT3	LOC111770146	DAAM1
JMJD1C	KCNMA1	LOC111772842	CAMTA1	EQUCABV1R903		MYNN	LOC100057755	TMOD1
DNAJC12	DLG5	LOC111772844	DNAJC11	U2AF2		LRRC34	WNK2	TSTD2
SIRT1	ZMIZ1	LOC111772845	INPP4B	EPN1		LRRIQ4	RGS6	NCBP1
HK1	RYR2	LOC111772846	PPARGC1A	RFPL4A		LRRC31	RECK	COL15A1
TACR2	ERO1B	TSPAN5	NKX3-2	EEF1A1		SAMD7	ZNF618	TGFBR1
TSPAN15	GPR137B	BMPR1B	RAB28	SLC17A5		SEC62	LOC106782589	USP16
PALD1	CTBP2	CCSER1	SH3TC1	CD109		POLR2L	CNTRL	CCT8
PRF1	LOC100061899	FAM13A	HTRA3	LOC111775290		GPR160	ROBO2	MAP3K7CL
ADAMTS14	LOC100061933	CHD9	RNF4	SNX14		PHC3	SGCZ	GRIK1
TBATA	LOC100061969	SLC4A4	CFAP99	SYNCRIP		PRKCI	DEFA22	CLDN17
SGPL1	LOC100062005	DCK	ZFYVE28	FRK		LOC111769064	DEFA35L	LOC100065310
PCBD1	ALOX5	MOB1B	CDH5	EYA4		SKIL	DEFA26	KRTAP27-1
UNC5B	45359	PPAT	BEAN1	CCL16		EXOC2	TCIM	LOC100065250
SLC29A3	ZFAND4	SRP72	C3H16orf74	CCL5		LOC100059994	TMTC3	LOC106782625
CDH23	LOC100062210	PAICS	EMC8	ADAP2		LOC111769161	KITLG	SYT1
C1H10orf105	LOC100067811	LOC111772904	COX4I1	LOC100072616		DRA	PAWR	MARC2
VSIR	HDGFL3	AASDH	C3H16orf95	LOC100072621		KCTD20	PPP1R12A	MARC1
PSAP	TM6SF1	KIT	FBXO31	LOC100072626		STK38		RNASET2
KCNMA1	HOMER2	PDGFRA	MAP1LC3B	LOC100072630		MDGA1
RET	WHAMM	GABRA2	ZCCHC14	LOC100072631		ZFAND3
LOC100056446	FSD2	GABRG1	JPH3	LOC100072633		BTBD9
CHRM3	LOC106782163	KCTD8	ZC3H18	LOC100072638		GLO1
CAPN9	LOC102148634	STIM2	IL17C	PRPSAP2		KIF6
LOC100061806	AP3B2	NUB1	CYBA	MED9		PKHD1
LOC100061869	AGBL1	WDR86	MVD	CACNG3		TSHZ2
LOC100061899	ANK2	CRYGN	SNAI3	ZNF75A		PHACTR3
C1H10orf128	LOC102148080	ADCY1	RNF166	TENM2		SLCO4A1
FAM170B	LOC100064092	MAGI2	CTU2	MEF2C		KIF16B
VSTM4	LOC111767451	IGFBP1	PIEZO1	LOC111767696		PTPRD
PTPN20	LOC100064146	IGFBP3	EMCN	HOMER1		TTC39B
LOC102148892	LOC100064176	VWC2	UNC5C	IQGAP2		FOCAD
LOC102147509	ELOVL6	ZPBP	HPGDS	LOC111768045		NRXN3
BMPR1A	EGF	SPATA48	SMARCAD1	MERTK		EVL
LDB3	PLA2G12A	IKZF1	GRID2	LRRTM4		DEGS2
OPN4	CASP6	GRB10	CCSER1	NRXN1		PRKCH
WAPL	MCUB	VPS50	FAM13A	EML4		HIF1A
GRID1	SEC24B	THSD7A	HERC3	MITF		SNAPC1
CCSER2	OSTC	TWIST1	NAP1L5	FHIT		ECPAS
ARNT2	RPL34	FERD3L	PYURF	ANO10		UGCG
LOC100067603	SGMS2	LOC111773105	PIGY	ZAR1L		SUSD1
MFSD8	LOC100064378	NPY	HERC5	BRCA2		FKBP15
PLK4	PAPSS1	GSDME	HERC6	N4BP2L1		CSMD1
HSPA4L	MKNK1	MPP6	LIN54	N4BP2L2		DEPDC4
AGBL4	KNCN	NPVF	THAP9	LOC106781854		SCYL2
SPATA6	DMBX1	PRKAR2B	SEC31A	ATP12A		SLC17A8
SLC5A9	FAAH	BMT2	FIP1L1	RNF17		GNPTAB
SPRY1	MAST2	FOXP2	SCFD2	POSTN		LIN7A
SPATA5	IPP	TFEC	RASL11B	LOC111768577		CREM
BBS12	TMEM69	ASZ1	LOC111773007	DHRS12		ZEB1
LOC100072143	GPBP1L1	CFTR	GABRA2	WDFY2		EPHX1
QRFPR	LOC111772607	LOC106783049	GNPDA2	INTS6		SRP9
TNIP3	MUTYH	LOC100056514	GUF1	SERPINE3		SCAF8
PRDM5	ZSWIM5	SPAM1	LOC111772914	FAM124A		OPRM1
SEC24D	UROD	TMEM229A	YIPF7	DPP10		RPS6KA2
METTL14	HECTD3	GCC1	KCTD8	ACTR3
FOXD2	LOC111770308	ARF5	GLI3	SLC35F5
FOXE3	EIF2B3	FSCN3	GRM3	IWS1
NDST4	PTPRF	PAX4	KIAA1324L	LOC111768863
ANK2	HYI	SND1	CLDN12	PPIG
ZGRF1	SZT2	CACNA1E	GTPBP10	KLHL23
NEUROG2	MED8	GLUL	LOC111773161	LOC111768926
PITX2	ELOVL1	LOC111773462	CCDC146	ERICH2
ENPEP	CDC20	TEDDM1	FAM185A	GAD1
LOC102148080	MPL	LOC100051375	FBXL13	SSFA2
LOC111767451	TIE1	CDK18	LRRC17	FAM168B
LOC100064146	LOC100066795	MFSD4A	NPSR1	PLEKHB2
LOC100064176	LOC100053497	ELK4	DPY19L1	KLF7
PLA2G12A	LOC100629356	SLC45A3	DPY19L2	LOC102149377
CASP6	LOC102149434	CENPF	TBX20	EPHA6
MCUB	CCDC30	PTPN14	DOCK4	NSUN3
SEC24B	PPCS	SMYD2	ZNF277	ARL13B
COL25A1	HIVEP3	PROX1	IFRD1	STX19
LOC100064287	SCMH1	FLVCR1	LSMEM1	PROS1
ETNPPL	SLFNL1	SPATA45	TMEM168	ATF6B
OSTC	CTPS1	TATDN3	BMT2	FKBPL
RPL34	ZMPSTE24	NSL1	GPR85	PRRT1
SGMS2	TMCO2	BATF3	LOC111773222	LOC100051483
LOC100064378	RLF	FAM71A	PPP1R3A	AGPAT1
PAPSS1	PABPC4	NENF	FOXP2	RNF5
LOC100052122	LOC100054282	KCNH1	TFEC	AGER
MAST2	LOC100068680	HHAT	CPED1	PBX2
IPP	OXCT2	LOC100057176	WNT16	GPSM3
ST3GAL3	MACF1	LOC100146620	FAM3C	NOTCH4
KDM4A	RSPO1	CR1L	LOC106783079	LOC100059576
PTPRF	GNL2	LOC100057298	CADPS2	PACSIN1
LOC100629356	DNALI1	LOC100057335	RNF133	SPDEF
LOC102149434	SNIP1	LOC100057500	RNF148	CD2AP
LOC100066878	ZMYM4	LOC106783161	TAS2R16	LMBRD1
LOC100066902	SFPQ	TBX19	SLC13A1	RREB1
SVBP	C2H1orf94	KCNA10	GRM8	ANKRD55
TMEM269	CSMD2	LOC100062192	ZNF800	PRKAA1
C2H1orf50	TRIM62	PROK1	KDM7A	CARD6
P3H1	AZIN2	ALX3	SLC37A3	RPL37
CLDN19	AK2	STRIP1	CLEC20A	CDH12
YBX1	EPB41	AHCYL1	TEX35	MRGBP
PPIH	OPRD1	SELE	RALGPS2	OGFR
CCDC30	YTHDF2	SELL	XPR1	COL9A3
PPCS	GMEB1	DPYD	KIAA1614	FANCC
ZMYND12	PHACTR4	SELENOF	CACNA1E	LOC100054260
RIMKLA	MED18	HS2ST1	HHAT	LGMN
FOXJ3	SESN2	GIPC2	SYT14	GOLGA5
SCMH1	ATP5IF1	DNAJB4	DIEXF	LOC111770385
DAB1	DNAJC8	MIGA1	IRF6	GSC
UTP11	PTAFR	USP33	C5H1orf74	PACS2
FHL3	GPR3	AK5	TRAF3IP3	TEX22
SF3A3	CD164L2	TNNI3K	HSD11B1	MTA1
INPP5B	FCN3	ERICH3	G0S2	CRIP2
RSPO1	MAP3K6	IL23R	LAMB3	CRIP1
EPHA10	SYTL1	C5H1orf141	CAMK1G	TEDC1
CDCA8	TMEM222	EPHA4	S100A7	LOC100057592
C2H1orf109	WDTC1	COL4A3	IGSF3	LOC111770446
GNL2	SLC9A1	MFF	CD58	LOC111770448
DNALI1	ELOA	TM4SF20	MAB21L3	SYT16
SNIP1	PITHD1	LOC100062650	SLC22A15	DENND1A
MEAF6	RPL11	CCL20	WDR47	LOC111770661
GRIK3	LOC111772417	DAW1	CLCC1	MED27
CSF3R	LOC111772418	SPHKAP	GPSM2	JAM2
TFAP2E	RAP1GAP	CAB39	AKNAD1	ATP5PF
NCDN	ALPL	ITM2C	DPYD	GABPA
KIAA0319L	ECE1	GPR55	DDAH1	LOC111770768
ZMYM4	DDI2	LOC100067126	DNM3	LOC111770790
PHC2	AGMAT	LOC100067149	ADGRL2	LOC111770750
A3GALT2	DNAJC16	LOC100067171	ERBB4	LOC111770751
ZNF362	CASP9	LOC100067193	OTOS	LOC106782658
SESN2	KAZN	LOC100067218	WASHC1	ANKS1B
ATP5IF1	NPPA	COPS9	DDX11	LOC100069858
DNAJC8	CLCN6	GAL3ST2	LOC102148773	LOC111771136
PTAFR	MTHFR	NEU4	LOC102148677	LOC111771135
EYA3	C2H1orf167	PDCD1	FKBP4	LOC111771137
STX12	AGTRAP	RTP5	FGF6	LOC111771000
FAM76A	DRAXIN	LOC100064076	C6H12orf4	LOC111771128
IFI6	MAD2L2	TUBA8	KCNA6	LOC111770994
FGR	FBXO6	PEX26	GALNT8	LOC111770995
AHDC1	LOC100056417	MICAL3	KCNA1	MYO3A
GPR3	FBXO2	BID	ANO2	KCNT2
CD164L2	DISP3	CECR2	CLEC4E	LOC100630862
FCN3	NPHP4	ADA2	CLEC4D
MAP3K6	GFRA2	HDHD5	LOC100053223
SYTL1	LGI3	TMEM121B	GDF3
TMEM222	SFTPC	WASHC1	APOBEC1
WDTC1	BMP1	DDX11	AICDA
SLC9A1	PHYHIP	LOC102148773	LOC106783269
KDF1	POLR3D	PRMT8	PRB1
NUDC	PIWIL2	GRIN2B	PIK3C2G
NR0B2	PPP3CC	ATF7IP	PDE3A
GPATCH3	PPP2R2A	PLBD1	SLCO1C1
GPN2	BNIP3L	GUCY2C	SLCO1B3
SFN	STMN4	LOC100063835	LOC111773939
ZDHHC18	CCDC25	LOC102150778	SOX5
PIGV	ESCO2	WBP11	SSPN
ARID1A	PBK	C6H12orf60	CCDC91
RPS6KA1	SCARA5	SMCO3	CNTN1
HMGN2	MSRA	ART4	45355
DHDDS	LOC111770437	MGP	SMARCAL1
SH3BGRL3	GLRA3	ERP27	RPL37A
CRYBG2	LOC106782832	ARHGDIB	IGFBP5
CD52	AADAT	PDE6H	IGFBP2
UBXN11	CBR4	ETNK1	TMEM117
CEP85	PALLD	ANO6	SLC16A7
LOC111772401	SPOCK3	LOC111773967	LOC111774016
CATSPER4	TLL1	ARID2	RETREG2
CNKSR1	LOC100629905	SCAF11	ZFAND2B
ZNF593	CPE	ITGB7	ABCB6
LOC102148606	MSMO1	LOC111774048	ATG9A
FAM110D	TMEM144	RARG	ANKZF1
PDIK1L	DCLK2	MFSD5	GLB1L
TRIM63	NR3C2	ESPL1	STK16
SLC30A2	PRMT9	PFDN5	TUBA4A
EXTL1	TMEM184C	C6H12orf10	LOC100059285
PAFAH2	EDNRA	AAAS	DNAJB2
RUNX3	TTC29	SP7	PTPRN
CLIC4	POU4F2	HMGA2	CNTN5
SRRM1	GYPA	GRIP1	YAP1
NCMAP	MAML3	FRS2	GRIA4
NIPAL3	MGST2	CCT2	MSANTD4
STPG1	AGBL4	LRRC10	KBTBD3
GRHL3	PCDH10	BEST3	AASDHPPT
IFNLR1	STIM2	SIK2	CWF19L2
IL22RA1	TBC1D19	PALM	DDX10
MYOM3	SEPSECS	MISP	FDX1
ELOA	CCDC149	PTBP1	ARHGAP20
FUCA1	SOD3	PLPPR3	NCAM1
HMGCL	LOC100067990	AZU1	DOHH
GALE	ADGRA3	PRTN3	FZR1
LYPLA2	KCNIP4	ELANE	C7H19orf71
PITHD1	PACRGL	CFD	MFSD12
RPL11	SLIT2	MED16	HMG20B
LOC111772417	LCORL	R3HDM4	GIPC3
LOC111772418	NCAPG	BARX2	TBXA2R
ID3	DCAF16	KISS1R	CACTIN
E2F2	LDB2	LOC111774157	PIP5K1C
ASAP3	TAPT1	ARID3A	LOC102148969
TCEA3	CD38	WDR18	BUD13
ZNF436	BST1	GRIN3B	SIK3
HNRNPR	FAM200B	TMEM259	RNF214
HTR1D	FBXL5	CNN2	BACE1
LUZP1	CC2D2A	ABCA7	CEP164
KDM1A	C1QTNF7	NTM	DSCAML1
TEX46	CPEB2	OPCML	TJP3
LACTBL1	HS3ST1	LOC100064510	APBA3
EPHB2	STK32B	ARHGAP45	MRPL54
C1QB	EVC2	POLR2E	RAX2
C1QC	EVC	GPX4	MATK
C1QA	CRMP1	SBNO2	ZFR2
EPHA8	SH3TC1	LOC100061143	ATCAY
ZBTB40	HTRA3	LOC100061207	NMRK2
WNT4	ACOX3	LOC100062733	DAPK3
CDC42	NOP14	LOC100062796	KDM4B
LOC100071692	MFSD10	LOC100062826	PTPRS
LOC100630426	ADD1	LOC100062882	ELAVL1
HSPG2	SH3BP2	LOC100062965	LOC111774140
LDLRAD2	CDH11	LOC106781236	CCL25
USP48	LOC111772771	LOC111774306	FBN3
RAP1GAP	IL34	LOC100072693	CERS4
ALPL	SF3B3	LOC100064296	STK11
ECE1	COG4	LOC111774307	LOC111774136
EIF4G3	FUK	LOC100055731	LOC111774427
HP1BP3	JPH3	WNT11	ATP5F1D
SH2D5	KLHDC4	UVRAG	MIDN
KIF17	SLC7A5	DGAT2	CIRBP
DDOST	ZFPM1	MOGAT2	C7H19orf24
PINK1	LOC100050529	MAP6	LOC111774428
FAM43B	ZC3H18	SERPINH1	EFNA2
MUL1	IL17C	GDPD5	ENDOD1
CAMK2N1	CYBA	KLHL35	LOC111774207
VWA5B1	MVD	RPS3	SESN3
PLA2G2C	SNAI3	ARRB1	LOC100068881
UBXN10	RNF166	TPBGL	NDUFS7
PLA2G2F	CTU2	SLCO2B1	GAMT
PLA2G2D	PIEZO1	LOC100064817	DAZAP1
PLA2G5	CYLD	LOC100064846	CLPB
PLA2G2A	GRID2	NEU3	LOC102148185
PLA2G2E	CCSER1	SPCS2	LOC100070293
OTUD3	WDFY3	XRRA1	LOC100070314
CAPZB	CDS1	STK33	LOC100070325
PQLC2	GPAT3	NELL1	LOC100070346
AKR7A2	ABRAXAS1	LOC102148971	LOC100070356
LOC100146514	MRPS18C	ANO5	LMO1
LOC100146563	HELQ	TBX3	SWAP70
MRTO4	PRKG2	CUX2	SBF2
EMC1	ANTXR2	MYL2	RRAS2
UBR4	PAQR3	CCDC63	KIF18A
HOOK1	BMP2K	PPP1CC	METTL15
IGSF21	FRAS1	HVCN1	ZNRF3
SDHB	LOC111772880	TCTN1	XBP1
ATP13A2	SEPT11	PPTC7	CCDC117
MFAP2	SOWAHB	RAD9B	HSCB
CROCC	CHD9	RFLNA	CHEK2
NECAP2	EPGN	NCOR2	TTC28
SPATA21	MTHFD2L	ANKRD12	PITPNB
SZRD1	RBL2	RAB31	MN1
FBXO42	AKTIP	TXNDC2	TAOK3
RSG1	CSN3	VAPA	PEBP1
ARHGEF19	FDCSP	APCDD1	RFC5
AGMAT	ODAM	NAPG	LOC111774796
DNAJC16	PRR27	PIEZO2	VSIG10
CASP9	CSN1S2	MYOM1	WSB2
LOC100050670	LOC100067994	LOC100056784	LOC111774797
CTRC	LOC100066501	LOC100054068	LOC100055035
EFHD2	LOC100066472	AQP4	TBX5
FHAD1	LOC100066444	CHST9	PTPN11
FGGY	RPGRIP1L	DSG1	RIMBP2
TNFRSF8	FTO	DSG4	GALNT9
MIIP	LOC100066359	TRAPPC8	RAB12
MFN2	LOC100066329	KLHL14	GALNT1
PLOD1	THEGL	NOL4	C8H18orf21
KIAA2013	ARL9	ZNF24	RPRD1A
UBIAD1	SRP72	LOC100052677	SLC39A6
MTOR	PAICS	ZSCAN30	SETBP1
ANGPTL7	PPAT	ZNF396	CDH7
EXOSC10	LOC111772904	INO80C	DOK6
SRM	NMU	C8H18orf21	CD226
ERRFI1	PDCL2	RPRD1A	RTTN
PARK7	CLOCK	SLC39A6	SOCS6
TNFRSF9	TMEM165	ELP2	GTSCR1
CAMTA1	KDR	MOCOS	CBLN2
DNAJC11	LOC100059683	FHOD3	CRH
TNFRSF25	PDGFRA	LOC102147726	TRIM55
ESPN	NFXL1	LOC106783470	DNAJC5B
HES2	CORIN	SMAD2	ARMC1
ACOT7	GABRA2	ZBTB7C	LOC100064741
GPR153	GABRG1	LOC100051371	NKAIN3
HES3	GNPDA2	SERPINB11	FAM110B
DHCR24	GUF1	SERPINB8	RUNX1T1
LEXM	LOC111772914	CTDP1	CSMD3
TTC34	YIPF7	KCNG2	SNX16
MMEL1	KCTD8	TTPA	CHMP4C
FAM213B	GRXCR1	GGH	ZFAND1
TNFRSF14	ATP8A1	NKAIN3	EXT1
LOC111767395	SHISA3	TMEM64	SLC10A5
TTC22	APBB2	NECAB1	IMPA1
PLCH2	NSUN7	RALYL	FABP12
PEX10	RFC1	ZFPM2	TNFRSF11B
RER1	WDR19	SNX16	COLEC10
MORN1	KLHL5	RAD21	MAL2
PARS2	RELL1	AARD	NOV
TTC4	C3H4orf19	SAMD12	ENPP2
MROH7	NWD2	SLC10A5	LOC100057425
LOC102149226	DTHD1	ZFAND1	FABP9
CHMP7	PCDH7	IMPA1	LOC100050470
R3HCC1	LOC111773318	FABP12	FABP5
LOXL2	KMT2C	TNFRSF11B	TRAPPC9
CDCP2	RNF32	COLEC10	CHRAC1
TCEANC2	UBE3C	LOC102148752	AGO2
TMEM59	GLI3	LOC100066253	TSNARE1
LDLRAD1	MRPS24	LOC102148827	LOC106781010
LRRC42	LOC100064842	LY6E	LOC100063645
HSPB11	UBE2D4	LY6L	LOC111775049
DIO1	DBNL	LY6H	LOC111774893
NDC1	CCM2	GPIHBP1	LOC111774894
GLIS1	NACAD	LOC106780997	LOC100630161
GATA4	TBRG4	ZFP41	LOC100063612
NEIL2	RAMP3	GLI4	LOC111774895
FDFT1	ADCY1	ZNF696	SHISA7
CTSB	IGFBP1	TOP1MT	ISOC2
DEFB136	IGFBP3	RHPN1	ZNF628
DEFB135	ZPBP	MAFA	NAT14
DEFB134	SPATA48	ZC3H3	SSC5D
LOC106782837	MAGI2	PLEC	SBK2
ADAM29	SEMA3A	PARP10	MEI4
LOC111770437	PHTF2	LOC102150439	HMGN3
GLRA3	ZNF804B	GRINA	LCA5
LRP8	CCDC146	SPATC1	ELOVL4
MAGOH	FAM185A	LOC100630359	TTK
C2H1orf123	FBXL13	LOC100630385	BCKDHB
CPT2	LRRD1	LOC100630409	FAM46A
HPGD	KRIT1	LOC100069277	IBTK
PODN	ANKIB1	LOC100069287	TPBG
SCP2	TMBIM7P	LOC100069407	UBE3D
ECHDC2	LRRC17	LOC100147014	DOPEY1
ZYG11A	SDHAF3	LENG8	PGM3
ZYG11B	ASNS	TTYH1	RWDD2A
COA7	LOC111773171	LAIR1	ME1
SH3RF1	C1GALT1	LOC106781650	SNAP91
SHISAL2A	COL28A1	LOC100054029	CYB5R4
GPX7	MIOS	LOC100054321	CEP162
ZCCHC11	RPA3	LOC100054370	MRAP2
PRPF38A	UMAD1	LOC100054595	ASCC3
ORC1	GLCCI1	LOC111775142	MAN1A1
CC2D1B	RELN	LOC100054684	HEY2
ZFYVE9	NDUFA4	LCA5	NCOA7
LOC100629905	PHF14	PRSS35	HINT3
RAPGEF2	ORC5	ME1	TRMT11
C2H4orf45	ISPD	PDCD5	CENPW
FNIP2	SOSTDC1	ANKRD27	LOC100629368
GUCY1B1	LRRC72	RGS9BP	RGS9
GUCY1A1	ANKMY2	NUDT19	CEP112
RBM46	BZW2	LSM14A	PLEKHM1
TLR2	TSPAN13	KIAA0355	ARHGAP27
RNF175	AGR2	GPI	GJC1
TMEM131L	AGR3	PDCD2L	ADAM11
MND1	AHR	UBA2	DBF4B
TRIM2	SNX13	WTIP	LASP1
SH3D19	LOC100053273	LOC100629682	RPL23
LOC100070403	TWISTNB	LOC106782003	C11H17orf98
LOC111772536	TMEM196	LOC100057598	CWC25
RPS3A	MACC1	LOC102149499	PIP4K2B
LOC111770471	ABCB5	BCL3	DYNLL2
LRBA	SP8	ZNF181	CCL3
DCLK2	CDCA7L	ZNF599	LOC100630171
NR3C2	IL6	LOC100058001	CCL15
ZNF827	TOMM7	ZNF30	LOC100071548
C2H4orf51	STK31	ZNF792	COPRS
SETD7	FAM221A	GRAMD1A	DNAH9
RAB33B	NPY	SCN1B	ZNF18
ELF2	NFE2L3	HPN	MAP2K4
NOCT	HNRNPA2B1	FXYD3	MXRA7
SLC7A11	CBX3	LGI4	ST6GALNAC1
PPARGC1A	SNX10	FXYD1	ST6GALNAC2
PHKB	SKAP2	FXYD7	PRCD
LDB2	LOC111773200	FXYD5	CYGB
LOC111772950	HOXA1	HAMP	AANAT
LOC100068923	HOXA2	LOC100059149	PEMT
RAB28	HOXA3	LOC100059192	RASD1
STX18	HIBADH	LSR	CHST1
MAN2B2	TAX1BP1	USF2	SLC35C1
MRFAP1	JAZF1	MAG	CRY2
LOC111772974	CHN2	CD22	SHANK2
S100P	PRR15	LOC100072794	HSD17B12
LOC100056513	GARS	NUS1	LOC100062082
BLOC1S4	CRHR2	SLC35F1	SBDS
KIAA0232	PDE1C	CLVS2	TMEM248
CCDC96	LOC111773107	TRDN	RABGEF1
TADA2B	LOC102149659	TRMT11	RBBP6
GRPEL1	LOC111767449	CENPW	PRKCB
SORCS2	LOC100070155	AKAP7	MKL2
PSAPL1	BBS9	MAP2K6	EEF2KMT
ABLIM2	IMMP2L	MCRIP1	ALG1
SH3TC1	LRRN3	GCGR	C13H16orf89
HTRA3	MET	SLC25A10	NAGPA
ACOX3	CAPZA2	MRPL12	SEC14L5
LOC111773009	ST7	HGS	DNASE1
MSANTD1	COG5	ARL16	CREBBP
HTT	GPR22	CCDC137	TRAP1
GRK4	DUS4L	OXLD1	SLX4
NOP14	WNT2	RPTOR	NLRC3
MFSD10	ASZ1	PLXDC1	CLUAP1
ADD1	BCAP29	FBXO47	C13H16orf90
SH3BP2	CFTR	LASP1	NAA60
KCNG4	KCND2	HOXB5	ZNF597
LOC106782977	TSPAN12	HOXB6	ZNF174
WFDC1	CPED1	HOXB7	ZSCAN32
ATP2C2	WNT16	HOXB8	TIGD7
TLDC1	FAM3C	HOXB9	ZNF263
JCHAIN	LOC106783079	HOXB13	LOC106781561
ENAM	PTPRZ1	TTLL6	MEFV
AMBN	AASS	CALCOCO2	ZNF200
ITFG1	NDUFA5	RNF213	LOC100069249
LOC102151065	IQUB	SLC26A11	LOC100069235
IRX5	ASB15	SGSH	LOC100069220
GRXCR1	LMOD2	CARD14	LOC100068977
LOC111772917	WASL	TRIM25	ZNF213
ATP8A1	LOC106783049	LOC100146440	ZNF205
PHOX2B	LOC100056514	COIL	ZSCAN10
LIMCH1	SPAM1	AKAP1	IL32
ZNF467	TMEM229A	AATF	MMP25
SSPO	POT1	ACACA	BICDL2
ZNF862	GRM8	SYNRG	THOC6
ATP6V0E2	ZNF800	DDX52	HCFC1R1
ZBED6CL	GCC1	TIMP2	TNFRSF12A
LRRC61	ARF5	CEP295NL	CLDN6
RARRES2	FSCN3	USP36	CLDN9
REPIN1	PAX4	TMEM132E	LOC102149927
ZNF775	SND1	CYTH1	LOC106781562
GRM3	IMPDH1	SUZ12	PKMYT1
KIAA1324L	HILPDA	UTP6	PAQR4
STEAP2	FAM71F2	COPRS	KREMEN2
CFAP69	FAM71F1	TNFSF12	FLYWCH1
GTPBP10	CALU	TNFSF13	FLYWCH2
CLDN12	OPN1SW	CD68	NPTX2
CCDC146	AHCYL2	POLR2A	LOC100068271
FAM185A	UBE2H	SENP3	RCC1L
FBXL13	ZC3HC1	EIF4A1	ZKSCAN1
ANKIB1	KLHDC10	MPDU1	LOC111767606
TMBIM7P	TMEM209	TP53	ZNF3
GATAD1	SSMEM1	EFNB3	CCNG1
PEX1	CPA2	SOX15	MAT2B
LRRC17	COPG2	FXR2	HMMR
ORC5	TSGA13	ATP1B2	NUDCD2
ETV1	KLF14	SAT2	GABRG2
DGKB	STARD3NL	SHBG	RNF130
LHFPL3	PLXNA4	WRAP53	GABRA1
RAPGEF5	CHCHD3	DNAH2	GABRA6
KMT2E	AGBL3	KDM6B	GABRB2
SRPK2	TMEM140	CFAP52	TBC1D9B
KLHL7	LOC111773126	USP43	MRNIP
NUPL2	LUZP6	DHRS7C	SQSTM1
STK31	MTPN	GSG1L2	GALNT10
CYCS	CHRM2	GLP2R	MFAP3
C4H7orf31	LOC100629239	RCVRN	FAM114A2
NPVF	ZC3HAV1L	GAS7	LOC111767755
JAZF1	LOC111773304	PIRT	LOC111767940
CPVL	ZC3HAV1	GPR142	GRIA1
WIPF3	TTC26	BTBD17	SPARC
SCRN1	UBN2	KIF19	FAT2
MTURN	FMC1	DNAI2	SMIM3
ZNRF2	LOC100066339	LOC100053236	DCTN4
NOD1	SLC37A3	LOC100053427	RBM22
GGCT	RAB19	LOC100147669	CD74
GARS	DENND2A	LOC100053527	TCOF1
CRHR2	ADCK2	LOC100053672	ARHGEF37
DPY19L1	NDUFB2	LOC100053768	CSNK1A1
DPY19L2	BRAF	LOC106781412	IL17B
TBX20	TAS2R39	LOC100056273	PCYOX1L
EEPD1	TAS2R40	LOC100146889	VDAC1
IMMP2L	GSTK1	LOC100056989	C14H5orf15
DOCK4	TMEM139	LOC100050714	FSTL4
ZNF277	CASP2	LOC100146600	HSPA4
TMEM168	CLCN1	PAG	EFNA5
BMT2	LOC100056780	VPS37C	ACOT12
PPP1R3A	LOC100056816	LOC100062179	ZCCHC9
FOXP2	LOC100056850	EEF1G	CKMT2
MDFIC	LOC100056932	TUT1	RASGRF2
TFEC	LOC100056976	MTA2	MSH3
TES	TPK1	EML3	ANKRD34B
MET	AMPH	ROM1	DHFR
CAPZA2	DHX9	B3GAT3	FAM151B
ST7	SHCBP1L	GANAB	ZFYVE16
TNPO3	LAMC1	INTS5	SPZ1
TSPAN33	HMCN1	C12H11orf98	LOC100146455
SMO	RHEX	CSKMT	SERINC5
AHCYL2	AVPR1B	UQCC3	SV2C
NRF1	FAM72A	UBXN1	LYG1
UBE2H	SRGAP2	LRRN4CL	LYG2
LOC100067445	RCOR3	BSCL2	MRPL30
CNOT4	LOC102147527	AP2A2	MITD1
NUP205	LRRC52	MUC6	C15H2orf15
ATP6V0A4	LMX1A	CD82	TSGA10
TMEM213	LOC100058633	LOC100068595	FAM178B
KIAA1549	F11R	LOC100058987	SEMA4C
AGK	LOC100056988	LOC100058833	ANKRD39
KIAA1147	MNDA	SDR42E2	ANKRD23
SEC16B	LOC106783179	EEF2K	CNNM3
LOC100062369	LOC100056903	POLR3E	LMAN2L
RASAL2	LOC100056866	CDR2	FER1L5
FAM20B	LOC102149981	LOC111767538	NEURL3
TOR3A	LOC100056789	LOC100057758	ACOXL
ABL2	LOC102150064	LOC102148371	PAX8
AXDND1	LOC102150110	LOC111767537	CTNNA2
NPHS2	LOC111773643	LOC100146885	SEMA4F
TDRD5	DAP3	LOC111767535	M1AP
RGL1	MSTO1	LOC111767536	SERTAD2
COLGALT2	ASH1L	ACSM5	VPS54
LPGAT1	TBX19	PDILT	UGP2
KCNH1	PTPN22	UMOD	EHBP1
HHAT	RSBN1	GP2	TMEM17
SYT14	PHTF1	GPRC5B	BCL11A
MNDA	RHOC	SDK1	LOC111768009
LOC106783179	MOV10	LOC100059021	MAP4K3
SEMA6C	CAPZA1	CARHSP1	CDKL4
GABPB2	ST7L	PMM2	SOS1
MLLT11	WNT2B	TMEM186	ARHGEF33
CDC42SE1	CTTNBP2NL	ABAT	CRIM1
C5H1orf56	DRAM2	METTL22	SPAST
BNIPL	NME7	TMEM114	DPY30
PRUNE1	ATP1B1	EEF2KMT	MEMO1
MINDY1	PLPPR5	ALG1	LOC100054601
ANXA9	DPYD	C13H16orf89	DDX1
CERS2	CCDC18	NAGPA	NBAS
SETDB1	TMED5	SEC14L5	RRM2
HMGCS2	MTF2	PPL	CYS1
PHGDH	RPAP2	UBN1	DCDC2C
ZNF697	GLMN	GLYR1	ALLC
HSD3B2	LOC105761007	ROGDI	DNAH12
RAP1A	LOC100061885	SMIM22	ASB14
FAM212B	LOC100146267	SEPT12	APPL1
CELSR2	LOC100052081	LOC100069865	HESX1
SARS	LOC106783229	C13H16orf71	IL17RD
KIAA1324	HS2ST1	ANKS3	ARHGEF3
C5H1orf194	SELENOF	NUDT16L1	IQSEC1
TMEM167B	SH3GLB1	MGRN1	CACNA2D3
FAM102B	LOC111773652	UBALD1	TRAK1
LOC111773648	LOC100052500	C13H16orf96	ULK4
LOC100060536	COL24A1	CDIP1	DCLK3
LOC111773649	SAMD13	LOC100068332	GADL1
SLC25A24	LOC111773653	ABCA3	TGFBR2
PLPPR5	PRKACB	RNPS1	ZNF385D
CCDC18	DNM3	ECI1	TMEM108
TMED5	GIPC2	DNASE1L2	HRH1
MTF2	DNAJB4	E4F1	ATG7
EVI5	FUBP1	PGP	MTMR14
GFI1	NEXN	BRICD5	LHFPL4
RPAP2	MIGA1	MLST8	SETD5
GLMN	USP33	CASKIN1	FRY
C5H1orf146	TNNI3K	TRAF7	DCLK1
KIAA1107	ERICH3	RAB26	SOHLH2
LRRC8C	FPGT	PKD1	LOC111768571
LRRC8B	LRRIQ3	MSRB1	FOXO1
COL24A1	NEGR1	ZNF598	MRPS31
ZNHIT6	SGIP1	SYNGR3	VPS36
PIGK	JAK1	GFER	SLC25A15
ST6GALNAC5	ATG4C	NOXO1	ATP7B
LHX8	PAX3	TBL3	CAB39L
TNFSF4	NYAP2	RNF151	CDADC1
LEPR	NEU2	RPS2	MLNR
LEPROT	INPP5D	NDUFB10	FNDC3A
DNAJC6	UNC80	RPL3L	CYSLTR2
UBE2U	LOC106781025	HS3ST6	FGF9
ROR1	WNT5B	IGFALS	VWA8
AP1S3	FBXL14	NUBP2	MIPEP
WDFY1	ERC1	SPSB3	LOC100059537
FAM124B	LOC102147898	EME2	GPC5
DOCK10	IKZF2	MRPS34	FGF14
NYAP2	LOC111767397	NME3	EFNB2
COL4A4	KCNA6	MAPK8IP3	UGGT1
COL4A3	GALNT8	JPT2	SAP130
AGFG1	KCNA1	CLCN7	AMMECR1L
LOC100062650	A2ML1	CCDC154	POLR2D
CCL20	PHC1	LOC111767592	WDR33
DAW1	M6PR	C13H16orf91	SFT2D3
SPHKAP	KLRG1	UNKL	LIMS2
CAB39	CD69	GNPTG	GPR17
PTMA	KLRF1	TSR3	MYO7B
PDE6D	CLEC2B	GABRG2	RIF1
COPS7B	KLRD1	SGCD	NEB
NPPC	KLRK1	MRPL22	GCG
DIS3L2	LOC106783293	GEMIN5	FAP
ERBB4	LOC100062618	CNOT8	IFIH1
AGAP1	LOC100062688	FAXDC2	GCA
GBX2	LOC106780861	LARP1	KCNH7
ASB18	LOC100062789	HAND1	COBLL1
FARP2	LOC111773919	SAP30L	SLC38A11
STK25	LY49C	GALNT10	SCN3A
BOK	LOC111773921	MFAP3	CSRNP3
THAP4	LOC111773920	FAM114A2	GALNT3
ATG4B	LOC100065543	LOC111767755	LOC106781949
LOC106781025	LOC100065630	GRIA1	TTC21B
SLC6A12	LOC102150630	CDKN2AIPNL	SCN1A
IQSEC3	LRP6	UBE2B	MYO3B
WASHC1	MANSC1	CDKL3	SP5
DDX11	CREBL2	FSTL4	METTL8
LOC102148773	GPR19	RAPGEF6	DCAF17
LOC102148677	CDKN1B	FNIP1	ZNF385B
FKBP4	APOLD1	CDC42SE2	FSIP2
ITFG2	DDX47	LYRM7	GULP1
NRIP2	GPRC5A	HINT1	HECW2
TEX52	GPRC5D	ZNF608	CCDC150
FOXM1	HEBP1	RACK1	GTF3C3
RHNO1	FAM234B	TRIM41	C18H2orf66
TULP3	GSG1	TRIM7	PGAP1
TEAD4	EMP1	LOC100066205	ANKRD44
TSPAN9	GRIN2B	SEMA6A	SF3B1
TSPAN11	ATF7IP	COMMD10	COQ10B
PRMT8	PLBD1	ARL14EPL	HSPD1
CRACR2A	PTPRO	LOC100066238	LOC100070523
CCND2	LOC111773934	LOC100066263	RFTN2
TIGAR	LOC111767502	FER	BOLL
FGF23	LOC111773936	LOC111767880	MARS2
MLF2	SLCO1B3	CHD1	PLCL1
PTMS	SLCO1C1	EDIL3	PARD3B
LAG3	LOC111773939	ACOT12	ZBBX
CD4	SLCO1A2	ZCCHC9	SERPINI2
GPR162	LDHB	CKMT2	WDR49
P3H3	KCNJ8	RASGRF2	LOC102147684
GNB3	SOX5	MSH3	LOC102147459
CDCA3	BCAT1	ANKRD34B	PDCD10
USP5	LMNTD1	DHFR	SERPINI1
TPI1	INTS13	FAM151B	MECOM
SPSB2	FGFR1OP2	ZFYVE16	ACTRT3
LRRC23	TM7SF3	PDE8B	MYNN
ENO2	FAR2	LOC111767701	LRRC34
ATN1	LOC111774045	LOC100073319	LRRIQ4
C6H12orf57	LRRK2	LOC100073320	LRRC31
PTPN6	MUC19	NLRP3	SAMD7
SPAG16	NELL2	CCDC138	SEC62
LOC100060538	LOC111773967	LOC100060826	POLR2L
CLEC4E	ARID2	LYG1	GPR160
CLEC4D	LOC100057338	LYG2	PHC3
LOC100053223	LOC100057421	LIMS1	PRKCI
ETV6	LOC100057462	VWA3B	LOC111769064
GPRC5D	LOC100057502	GCC2	SKIL
HEBP1	C6H12orf54	ZNF514	CLDN11
FAM234B	LOC100057620	MRPS5	SLC7A14
GSG1	LOC100057699	LOC102147773	RPL22L1
EMP1	SPATS2	LOC102147820	EIF5A2
RERGL	KCNH3	LOC102147863	SLC2A2
PIK3C2G	MCRS1	LOC100063322	TNIK
LOC111773934	PRPF40B	LOC111768183	FNDC3B
LOC111767502	FAM186B	SULT1C4	LSAMP
LOC111773936	FMNL3	LOC100061179	MORC1
PLEKHA5	ASIC1	LOC100060302	GUCA1C
LMNTD1	SMARCD1	LOC100061281	FILIP1L
LOC111774044	GPD1	LOC102148088	CMSS1
RASSF8	LOC106783320	LOC100629328	COL8A1
PTHLH	CERS5	ETAA1	EXOC2
CCDC91	LIMA1	MDH1	TRIM27
LOC111774045	FAM186A	WDPCP	LOC100058379
PRICKLE1	LARP4	SH3RF3	LOC100058338
TMEM117	DIP2B	COMMD1	LOC100147391
MAP3K12	KRT72	CCT4	LOC100058247
TARBP2	KRT73	FAM161A	LOC100058205
NPFF	KRT128	BCL11A	LOC100058118
ATF7	KRT2	GALNT14	ZFP57
ATP5MC2	KRT2B	CAPN13	ZNRD1
LOC111773807	KRT2C	LOC100056590	PPP1R11
LOC111773809	SMUG1	RDH14	RNF39
LOC111774052	CBX5	KCNS3	TRIM31
LOC111773810	HNRNPA1	MSGN1	TRIM40
LOC111773811	LOC100050555	EDAR	TRIM10
LOC100055176	LOC106783301	AFF3	TRIM15
LOC100055272	LOC100054771	GRM7	TRIM26
LOC100055308	LOC100054816	LRRN1	LOC100059994
LOC100050632	LOC111773807	CRBN	LOC111769161
LOC100055352	LOC111773809	TRNT1	LOC100060096
LOC100055477	LOC111774052	IL5RA	DRB
LOC100055559	LOC111773810	CNTN4	DRA
LOC100055600	LOC100051018	CNTN6	DQA
LOC100055645	LOC100057893	LOC100053149	DQB
LOC100055688	LOC100057988	CHL1	GRM4
LOC100055866	LOC106783313	CNTN3	KCTD20
LOC100055946	LOC100058122	PDZRN3	STK38
LOC100055986	LOC100051089	PPP4R2	MDGA1
LOC102149245	SLC16A7	GXYLT2	ZFAND3
LOC100056234	LOC111774016	SHQ1	BTBD9
LOC100056355	FAM19A2	RYBP	GLO1
LOC100056394	AVPR1A	DNAH12	KIF6
LOC100056438	CPS1	ASB14	LRFN2
LOC111774054	GLB1L	APPL1	DEFB133
LOC100056529	STK16	HESX1	DEFB114
LOC100056577	TUBA4A	IL17RD	DEFB113
LOC100056625	LOC100059285	CACNA1D	TFAP2D
LOC100056707	DNAJB2	ZNF385D	TFAP2B
LOC100056754	PTPRN	AGTR1	PKHD1
LOC100056791	DNPEP	CPB1	DEPDC1B
LOC100050867	ZFC3H1	CPA3	PDE4D
LOC100056905	THAP2	GYG1	TTC33
LOC100056946	LOC111774057	HLTF	PTGER4
LOC106783310	TMEM19	VPS36	RICTOR
LOC100057150	LOC100064692	MRPS31	OSMR
LOC100057190	QSER1	SLC25A15	MVB12A
LOC100057267	PGR	DLEU7	TMEM221
LOC100057392	CWF19L2	LOC102150380	NXNL1
LOC100057471	ALKBH8	KCNRG	SLC27A1
LOC100057512	ELMOD1	TRIM13	PGLS
LOC100057630	DDX10	SPRYD7	FAM129C
LOC100146966	ARHGAP20	KPNA3	COLGALT1
LOC100058122	NCAM1	EBPL	UNC13A
LOC100051089	SC5D	ARL11	MAP1S
LOC100058210	HSPA8	RCBTB1	FCHO1
LOC100058345	CLMP	SETDB2	B3GNT3
LOC100058384	LOC111774145	CAB39L	INSL3
LOC100058428	LOC111767443	CDADC1	JAK3
LOC100058471	LOC111767441	MLNR	45362
LOC100058554	LOC100072054	FNDC3A	TRIO
LOC100058592	LOC100072065	CYSLTR2	FAM71C
LOC100058635	LOC100063972	RCBTB2	CCDC125
LOC100058673	LOC100072073	RB1	CDK7
LOC100058715	LOC100072077	LPAR6	MAST4
METTL7B	LOC100072209	ITM2B	ADAMTS6
ITGA7	LOC100072213	MED4	TMX4
BLOC1S1	LOC100072220	NUDT15	HAO1
RDH5	LOC100072225	SUCLA2	RNF24
CD63	LOC100072232	HTR2A	AVP
GDF11	LOC100072236	ESD	OXT
SARNP	LOC100072152	LRCH1	MRPS26
FAM19A2	ABCA7	LCP1	GNRH2
CDK5R2	ARHGAP45	CPB2	PTPRA
FEV	POLR2E	ZC3H13	ZNF343
CRYBA2	GPX4	GPC6	SNRPB
CFAP65	SBNO2	ITGBL1	TGM6
IHH	STK11	POLR2D	COMMD7
NHEJ1	LOC111774136	WDR33	LOC106781244
DYRK2	LOC111774427	ACVR2A	LOC100068982
ZFAND2B	LOC100063871	GALNT13	LOC100069004
ABCB6	LOC100063843	TANK	CDK5RAP1
ATG9A	LOC100070787	LOC111768910	SNTA1
ANKZF1	LOC111774302	PSMD14	CBFA2T2
GLB1L	LOC106783448	TBR1	NECAB3
STK16	PRAM1	SLC4A10	C22H20orf144
TUBA4A	HNRNPM	DPP4	ACTL10
LOC100059285	45353	GCG	E2F1
DNAJB2	RAB11B	FAP	PXMP4
PTPRN	IZUMO1R	IFIH1	ZNF341
CNTN5	ATP5F1D	GCA	CHMP4B
ONECUT3	MIDN	KCNH7	CTNNBL1
ATP8B3	CIRBP	LOC111768850	VSTM2L
REXO1	CHORDC1	B3GALT1	TSHZ2
KLF16	LOC111774315	STK39	DOK5
ABHD17A	LOC111774314	SPC25	AURKA
SCAMP4	DLG2	G6PC2	FAM210B
ADAT3	ANKRD42	ABCB11	CSTF1
ANGPTL5	PCF11	DHRS9	CASS4
CEP126	RAB30	LRP2	RTF2
C7H11orf70	LOC100068121	BBS5	PHACTR3
YAP1	LOC100068137	UBR3	SLCO4A1
CWF19L2	LOC100068196	MYO3B	NTSR1
ALKBH8	LOC100068228	SP5	PCSK2
ELMOD1	LOC100629205	HAT1	KIF16B
SLN	LOC100068248	METAP1D	MACROD2
C7H11orf53	LOC100068268	DLX1	GLIS3
LOC106783370	LOC100068286	PDE11A	PTPRD
BTG4	LOC100068309	DNAJC10	NFIB
C7H11orf88	LOC102148072	FRZB	ZDHHC21
LAYN	LOC100068355	ZNF804A	CER1
ZBTB16	LOC100068387	MSTN	FREM1
NCLN	LOC100068425	C18H2orf88	TTC39B
CELF5	LOC102148350	LOC102149070	FOCAD
SMIM24	LOC111774414	PARD3B	UBAP2
LOC111774436	LOC100146185	CLASP1	DCAF12
NFIC	LOC100054534	LOC102150795	SHC3
DOHH	LOC102149883	MECOM	S1PR3
FZR1	TRIM22	ECT2	SIPA1L1
C7H19orf71	LOC100069529	TBL1XR1	NRXN3
MFSD12	LOC100069540	P3H2	C24H14orf132
HMG20B	LOC100070235	CLDN1	BDKRB2
GIPC3	LOC102148185	HRASLS	EML1
TBXA2R	MAML2	ATP13A5	EVL
CACTIN	CCDC82	ATP13A4	DEGS2
PIP5K1C	JRKL	SMC4	C24H14orf180
TJP3	LOC100070293	IFT80	TMEM179
APBA3	LOC100070314	C19H3orf80	EXOC5
MRPL54	LOC100070325	SMCO1	AP5M1
RAX2	LOC100070346	RNF168	DAAM1
MATK	LOC100070356	UBXN7	PRKCH
ZFR2	LOC100070370	HSPBAP1	HIF1A
ATCAY	LOC100070383	PARP14	SNAPC1
NMRK2	LOC100070392	PARP15	ECPAS
DAPK3	LOC100070398	DTX3L	ZNF483
EEF2	LOC100070409	PARP9	PTGR1
PIAS4	LOC100070417	LSAMP	LOC100057873
ZBTB7A	LOC100147668	CD200R1	UGCG
MAP2K2	LOC100070611	LOC100071466	SUSD1
CREB3L3	LOC100070635	DZIP3	PTBP3
SIRT6	LOC100070651	CIP2A	HSDL2
ANKRD24	LOC100070660	ALCAM	KIAA1958
EBI3	LOC100070828	NFKBIZ	LOC111770574
CCDC94	LOC100070849	NXPE3	SLC31A2
SHD	LOC100070856	CEP97	FKBP15
TMIGD2	NLRP10	LOC102149353	SLC31A1
FSD1	EIF3F	TFAP2A	CDC26
STAP2	STK33	SLC17A1	PRPF4
SH3GL1	TRIM66	SLC17A3	RNF183
UBXN6	DENND5A	LOC100065632	WDR31
HDGFL2	TMEM41B	LOC100065589	BSPRY
PLIN4	IPO7	LOC100065548	HDHD3
PLIN5	SWAP70	LOC100065521	ASTN2
LRG1	SBF2	PTCHD4	FUBP3
SEMA6B	ADM	KLHL31	TMOD1
TNFAIP8L1	AMPD3	LRRC1	TSTD2
MYDGF	LOC100068095	COL21A1	NCBP1
DPP9	TEAD1	DST	FOXE1
LOC100072236	PTH	PRIM2	GABBR2
LOC100072242	BTBD10	LOC111769165	COL15A1
PANX3	LOC100071539	PLPP1	TGFBR1
TBRG1	FAR1	MTREX	ALG2
SIAE	SPON1	DHX29	SEC61B
SPA17	RRAS2	LOC100071129	USP16
ACSBG2	PDE3B	BORCS8	CCT8
MLLT1	CYP2R1	RFXANK	MAP3K7CL
ACER1	CALCA	NR2C2AP	GRIK1
SPATA19	RPS13	NCAN	CLDN17
IGSF9B	PIK3C2A	HAPLN4	LOC100065310
LOC100066230	PRMT3	TM6SF2	KRTAP27-1
DOCK6	HTATIP2	SUGP1	LOC100065250
KANK2	LOC100070085	DNAH5	LOC100065223
SPC24	LOC100072601	LOC100054696	LOC100065192
LDLR	ZNRF3	MACROD2	LOC100065103
SMARCA4	XBP1	SYNDIG1	LOC100053409
TIMM29	CCDC117	PLCB1	LOC100065039
YIPF2	HSCB	FERMT1	LOC100053358
CARM1	CHEK2	LRRN4	KRTAP15-1
C7H19orf38	TTC28	CRLS1	LOC111770806
TMED1	MYO18B	TRMT6	LOC106782634
DNM2	GRK3	MCM8	TIAM1
QTRT1	LOC111774617	CHGB	RUNX1
ILF3	LOC100065732	C22H20orf196	LOC106782625
SLC44A2	LOC100065777	BPIFB2	LOC111770810
AP1M2	LOC100065800	BPIFB6	KCNJ15
CDKN2D	LOC100059652	BPIFB3	C26H21orf33
KRI1	LOC100054406	BPIFB4	ICOSLG
ATG4D	LOC100063097	LOC111769983	DNMT3L
S1PR5	SUDS3	LOC111769984	AIRE
KEAP1	TAOK3	LOC111769903	TUSC3
PDE4A	RFC5	LOC102149575	ACSL1
CDC37	VSIG10	E2F1	NEIL3
LOC100055218	WSB2	PXMP4	LOC100063044
TYK2	LOC111774797	ZNF341	LOC100629331
ICAM3	MED13L	GDF5	LOC106782672
RAVER1	TBX3	UQCC1	LOC111770908
ZNF699	TBX5	CEP250	DEFB4B
LOC100147007	ZDHHC8	PTPRT	DEFA31L
LOC111774401	RANBP1	RALGAPA2	DEFA5L
LOC100060974	TRMT2A	ZNF831	DEFA1
LOC100061045	DGCR8	INSM1	DEFA12
LOC100061079	TANGO2	CFAP61	DEFA5
LOC100061104	ARVCF	DZANK1	CSMD1
LOC100061143	VPS33A	ZNF133	KCNU1
LOC100061207	CLIP1	LOC100061234	MGAT4C
LOC106783388	ZCCHC8	KANK1	BTG1
LOC106783389	RSRC2	DMRT1	UBE2N
LOC106783390	KNTC1	LOC100058496	NUDT4
LOC106780910	CCDC62	RFX3	CRADD
LOC100061533	HIP1R	GLIS3	CEP83
LOC100061569	VPS37B	SLC1A1	DEPDC4
LOC100061702	ABCB9	SPATA6L	SCYL2
LOC100061733	OGFOD2	CDC37L1	SLC17A8
LOC100061835	ARL6IP4	KDM4C	MYBPC1
LOC100061862	PITPNM2	NFIB	CHPT1
LOC100061960	MPHOSPH9	ZDHHC21	SYCP3
PANX1	C8H12orf65	CER1	GNPTAB
HEPHL1	CDK2AP1	FREM1	RTCB
LOC106783418	SBNO1	CAAP1	BPIFC
VSTM5	KMT5A	UBAP2	FBXO7
MED17	RILPL2	DCAF12	SYN3
C7H11orf54	SNRNP35	NXNL2	SYT1
DEUP1	RILPL1	SPIN1	LOC111770992
CD209	TMED2	CDK20	MYF5
LOC100066738	DDX55	LOC111770228	LIN7A
EVI5L	EIF2B1	NUTM2F	ACSS3
PRR36	GTF2H3	LOC111770229	MSRB2
LRRC8E	AACS	ZNF169	ARMC3
MAP2K7	TMEM132B	BARX1	DNAJC1
TGFBR3L	LOC111774799	PHF2	CREM
SNAPC2	PIWIL1	LOC111770146	NRP1
CTXN1	RIMBP2	LOC100057755	CCDC7
TIMM44	STX2	WNK2	ZEB1
ELAVL1	RAN	LOC111770231	MARC2
LOC111774140	ADGRD1	NINJ1	MARC1
DLG2	ANHX	CARD19	PPP1R12B
CCDC90B	EPB41L3	SUSD3	SYT2
RAB30	LAMA1	FGD3	CATSPERE
DDIAS	MTCL1	BICD2	EPHX1
PRCP	RAB12	LOC100065856	SRP9
AMOTL1	NDUFV2	RGS6	TIAM2
FAM181B	LOC102148044	DPF3	SCAF8
SESN3	ANKRD12	LOC100057829	CNKSR3
UVRAG	TWSG1	BATF	IPCEF1
DGAT2	RALBP1	LOC100057971	OPRM1
MOGAT2	PPP4R1	LOC100058017	SYNE1
RAB6A	LOC111774697	ERG28	FGFR1OP
PLEKHB1	RAB31	TTLL5	RNASET2
RELT	TXNDC2	ALKBH1	RPS6KA2
ARHGEF17	VAPA	SLIRP
P2RY6	LOC111774786	SNW1
P2RY2	LOC100147357	ADCK1
FCHSD2	LOC100146957	RPS6KA5
ATG16L2	LOC106781110	DGLUCY
STARD10	LOC102149379	VRK1
ARAP1	LOC100050544	RECK
CLPB	MIB1	LOC102149851
LOC102149481	COMT	GLIPR2
NUMA1	TXNRD2	CLTA
IL18BP	LOC102149418	SLC31A1
RNF121	GNB1L	CDC26
LOC100068425	ROCK1	PRPF4
LOC102148350	USP14	RNF183
LOC111774414	DLGAP1	WDR31
LOC100146185	LAMA3	BSPRY
LOC100068501	SS18	HDHD3
LOC100053964	PSMA8	RGS3
LOC100068519	TAF4B	ZNF618
LOC102147968	CDH2	COL27A1
LOC100068560	CCDC178	LOC100051562
LOC100054618	NOL4	AKNA
LOC100054762	TPGS2	LOC100050100
LOC100054809	KIAA1328	LOC100050034
LOC100069689	CCBE1	LOC100051420
LOC100069719	PMAIP1	TNC
LOC100069737	CDH20	CNTRL
LOC100069769	PIGN	LOC106782589
LOC100054849	KIAA1468	RAB14
LOC106783453	TNFRSF11A	GAPVD1
LOC100070120	PHLPP1	MAPKAP1
LOC100070134	OSBP2	IGFBPL1
LOC100070142	LOC111774601	LOC100630401
LOC100070156	CCDC102B	LOC111770647
LOC100070169	DOK6	LOC100066059
LOC100070187	ZNF407	LOC100630443
LOC100147393	KCNB2	LOC111770646
LOC100070293	TRPA1	STX17
LOC100070314	EYA1	ROBO2
LOC100070325	NCOA2	C26H21orf91
LOC100070346	BHLHE22	LOC102150640
LOC100070356	NKAIN3	LOC100061454
LOC100070370	LOC100629760	DOPEY2
LOC100070383	TMEM68	DYRK1A
LOC100070392	TGS1	LOC111770809
LOC100070635	XKR4	TNKS
LOC100070651	RP1	SGCZ
LOC100070660	SOX17	ZDHHC2
LOC100055427	OPRK1	CNOT7
LOC100070687	ST18	VPS37A
LOC100070697	PCMTD1	MTMR7
LOC100070716	LOC100056266	POMK
LOC100070728	NECAB1	FNTA
SCUBE2	C9H8orf88	CHRNA6
DENND5A	PIP4P2	CHRNB3
APC2	LOC111774977	VDAC3
C7H19orf25	LOC100147364	SLC20A2
PCSK4	RAD54B	DKK4
REEP6	UBR5	POLB
ADAMTSL5	FZD6	IKBKB
PLK5	CTHRC1	DEFA31L
LOC100060547	SLC25A32	DEFA5L
MEX3D	DCAF13	DEFA1
SBF2	RIMS2	DEFA12
ADM	LRP12	DEFA5
AMPD3	RSPO2	DEFA22
RNF141	LOC111774889	DEFA35L
LYVE1	LOC111775003	DEFA26
MRVI1	CSMD3	DEFB1
LOC100068095	HAS2	ANK1
MBD3	DERL1	TCIM
LOC102150154	TBC1D31	ZNF703
DKK3	LOC100068487	KCNU1
LOC100055978	LOC100068503	CEP290
TEAD1	FAM49B	C28H12orf50
LOC100147519	ASAP1	C28H12orf29
TCF3	EFR3A	TMTC3
PDE3B	OC90	KITLG
CYP2R1	TRAPPC9	NUAK1
CALCA	JRK	CKAP4
SOX6	PSCA	BTBD11
C7H11orf58	THEM6	LARGE1
PLEKHA7	LOC100066505	KCNC2
NAV2	LYNX1	GRAMD4
DBX1	LY6D	CERK
HTATIP2	LOC106781010	TBC1D22A
PRMT3	LOC100063645	FAM19A5
NELL1	LOC111775049	BRD1
ANO5	LOC111774893	PAWR
ANO3	LOC111774894	PPP1R12A
MUC15	LOC100630161	PDSS1
FSHB	LOC100063612	LOC100065515
LOC100072550	LOC111774895	APBB1IP
ARL14EP	LOC102148752	KIAA1217
LOC100072601	LOC100066253	MSRB2
CRYBA4	LOC102148827	ARMC3
CRYBB1	ZNF16	PIP4K2A
TPST2	LOC100064109	LOC111771177
SEZ6L	LOC102148229	LOC100057876
TBX5	LOC102148144	LOC106781178
TPCN1	C9H8orf33	CELF2
IQCD	BLVRB	ADARB2
RITA1	SPTBN4	CRB1
DDX54	SHKBP1	C30H1orf53
CFAP73	LTBP4	LHX9
RASAL1	NUMBL	NR5A2
DTX1	COQ8B	KIF14
NAA25	ITPKC	DDX59
ERP29	C10H19orf54	LOC111771350
TMEM116	LOC100147010	CACNA1S
LOC100057424	LOC100068569	ASCL5
LOC111774822	CXCL17	TMEM9
LOC100057504	LOC100065387	TNNI1
MAPKAPK5	LOC100069985	PHLDA3
ALDH2	SULT2A1	CSRP1
ACAD10	LOC100050266	NAV1
BRAP	CRX	LGR6
PIWIL1	LOC100052843	UBE2T
RIMBP2	LOC100050400	PPP1R12B
LOC111774786	LOC100050329	COQ8A
LOC111774575	EQUCABV1R931	PSEN2
LOC106783456	EQUCABV1R930	ARID1B
LOC100146352	ZNF615	IYD
GATA6	EQUCABV1R929	QKI
TGIF1	EQUCABV1R928	PACRG
DLGAP1	EQUCABV1R927	TULP4
CDH2	LOC100062658	GTF2H5
SERPINB8	EQUCABV1R926	SERAC1
CDH7	EQUCABV1R925	SYNJ2
DOK6	ILT11A
CD226	LOC106780889
RTTN	LOC100053579
C8H18orf63	LOC111775141
FAM69C	LOC111775273
NCOA2	LOC100055141
CSPP1	NLRP2
COPS5	GP6
PPP1R42	RDH13
TCF24	EPS8L1
BHLHE22	TNNT1
NKAIN3	TNNI3
ASPH	DNAAF3
CLVS1	SYT5
CHD7	PTPRH
LOC111775076	UBE2S
RAB2A	SHISA7
CA13	ISOC2
C9H8orf59	ZNF628
E2F5	NAT14
LRRCC1	SSC5D
UBE2V2	SBK2
PRKDC	FIZ1
MCM4	ZNF524
DPY19L4	ZNF865
INTS8	ZNF784
EXT1	ZNF580
KHDRBS3	ZNF581
TSNARE1	CCDC106
LOC100063612	U2AF2
LOC111774895	EPN1
LOC102148752	RFPL4A
LOC100066253	EQUCABV1R902
LOC100069277	EQUCABV1R903
LOC100069287	LOC100629902
LOC100630667	LOC100629941
BSP1	LOC100057362
BSP2	ZNF304
LOC100065413	LOC100060085
LOC111775478	LOC100060248
LOC100070087	LOC106781752
URI1	LOC100060311
ZNF536	EQUCABV1R907
CCDC155	ZNF550
PTH2	ZNF416
GFY	LOC111775281
SLC17A7	LOC100051465
PIH1D1	LOC102149879
ALDH16A1	ZNF134
FLT3LG	LOC100061329
RPL13A	LOC111775146
RPS11	LOC102149742
FCGRT	LOC111767431
RCN3	LOC111775286
NOSIP	LOC111767468
PRRG2	LOC106782001
PRMT1	LOC111775148
ADM5	RPS5
CPT1C	RNF225
TSKS	ZNF584
AP2A1	ZNF132
FUZ	LOC100064637
MED25	ZNF324
POLD1	ZNF446
SPIB	EEF1A1
MYBPC2	CGAS
FAM71E1	MTO1
EMC10	SLC17A5
JOSD2	CD109
ASPDH	LOC111775290
LRRC4B	MEI4
SYT3	LOC111775306
C10H19orf81	SYNCRIP
SHANK1	LOC111775308
KLK5	SNX14
KLK6	GJB7
KLK7	SMIM8
KLK8	C10H6orf163
KLK9	CFAP206
KLK10	SLC35A1
KLK11	RARS2
KLK12	RNGTT
KLK13	PNRC1
KLK14	SRSF12
LOC100147293	PM20D2
LOC100072925	GABRR1
LOC102148257	GABRR2
LOC100062855	LOC106782237
LOC102148743	KLHL32
LOC100066849	FAXC
LOC100066828	COQ3
LOC102148327	PNISR
LOC100066785	USP45
LOC111775167	TSTD3
LOC111775414	CCNC
LOC100066668	SIM1
LOC100065203	ASCC3
LOC100065138	GRIK2
ZNF614	RPF2
ZNF615	AMD1
EQUCABV1R931	GTF3C6
EQUCABV1R902	FRK
EQUCABV1R903	MCM9
U2AF2	ASF1A
EPN1	FAM184A
RFPL4A	MAN1A1
EEF1A1	FABP7
SLC17A5	SMPDL3A
CD109	CLVS2
LOC111775290	LOC100060759
COL12A1	ZNF567
LOC100630209	ARHGAP18
TMEM30A	EYA4
FILIP1	LOC100061970
FAM46A	ZNF790
IBTK	CEP112
MRAP2	CCDC47
TBX18	STRADA
SNX14	LIMD2
SYNCRIP	LOC111775549
FOXO3	MAP3K3
FRK	EFCAB3
RFX6	EFCAB13
TBC1D32	ITGB3
GJA1	MYL4
TYROBP	CDC27
LRFN3	STAT3
SDHAF1	STAT5A
SYNE4	LOC100052954
ALKBH6	LOC111775640
CLIP3	LOC100053733
THAP8	LOC100067230
HINT3	LOC100067256
TRMT11	LOC100067281
EPB41L2	LOC106783258
AKAP7	LOC100067332
EYA4	LOC111775638
ABCA10	LOC100147219
ABCA6	LOC100146736
AXIN2	LOC100053832
CEP112	LOC100629714
APOH	LOC100629732
PRKCA	LOC100629761
TANC2	KRT40
ARL4D	KRT39
LOC106783193	FBXO47
TMEM106A	LASP1
NBR1	RPL23
DYNLL2	C11H17orf98
LOC100056800	CWC25
LOC100070881	PIP4K2B
LOC100070889	PSMB3
LOC100070902	PCGF2
EPX	CISD3
MKS1	MLLT6
LPO	EPOP
MPO	SRCIN1
HEATR6	SKAP1
LOC102148710	HOXB1
CCL3	HOXB2
CCL4	HOXB3
LOC100630171	STXBP4
CCL15	HLF
LOC100071548	C11H17orf67
CCL16	DGKE
CCL5	TRIM25
MYO1D	LOC100146440
ADAP2	COIL
TEFM	SCPEP1
ATAD5	AKAP1
CRLF3	BRIP1
SUZ12	ACACA
UTP6	C11H17orf78
COPRS	TADA2A
RAB11FIP4	DUSP14
LOC100071927	SYNRG
LOC100071942	DDX52
LOC100071952	CCL5
NOS2	CCL15
LYRM9	LOC100071548
NLK	CCL16
TMEM97	HEATR9
SARM1	TAF15
SLC46A1	MMP28
SLC13A2	C11H17orf50
FOXN1	GAS2L2
UNC119	RASL10B
PIGS	RHOT1
ALDOC	RHBDL3
SPAG5	RNF135
LOC100072063	ADAP2
KIAA0100	TAOK1
SDF2	ABHD15
SUPT6H	TP53I13
ABR	GIT1
TIMM22	ANKRD13B
NXN	CORO6
VPS53	PAFAH1B1
RFLNB	CLUH
C11H17orf97	LOC100072562
RPH3AL	LOC100060387
LOC100072583	LOC100072566
LOC100072586	LOC100072616
LOC100072593	LOC100072621
LOC100072598	LOC100072626
LOC100072608	LOC100072630
LOC100072616	LOC100072631
LOC100072621	LOC100072633
LOC100072626	LOC100072638
LOC100072630	LOC111775755
LOC100072631	LOC100147437
LOC100072633	LOC100072648
LOC100072638	LOC100072652
NTN1	LOC111775778
SHISA6	ITGAE
DNAH9	NCBP3
ZNF18	CAMKK1
MAP2K4	ATP2A3
AANAT	ZZEF1
UBE2O	CYB5D2
NCOR1	ANKFY1
TTC19	HS3ST3A1
ZSWIM7	PMP22
AKAP10	TEKT3
ULK2	PRPSAP2
ALDH3A1	PEMT
LOC100050401	RASD1
SLC5A10	MED9
FAM83G	LOC106781403
PRPSAP2	LOC100050265
SHMT1	LOC111775908
SMCR8	LOC106781434
TOP3A	LOC106781407
ATPAF2	LOC100050328
DRC3	LOC100146810
TOM1L2	LOC100051914
SREBF1	LOC100051977
RAI1	LOC100146189
PEMT	LOC100052037
RASD1	LOC100052157
MED9	LOC100052217
NT5M	LOC100052341
COPS3	LOC100052454
TNFRSF13B	LOC100052683
USP22	LOC100050399
DHRS7B	LOC100052788
TMEM11	LOC100146388
MAP2K3	LOC111776040
KCNJ12	LOC111776083
HID1	LOC111776084
OTOP3	LOC111776041
OTOP2	LOC100146502
USH1G	LOC100053236
FADS6	LOC100053427
FDXR	LOC100147669
GRIN2C	LOC100053527
TMEM104	LOC100053672
CHST1	LOC100053768
STX3	LOC106781412
MRPL16	LOC106781413
GIF	LOC106781414
TCN1	LOC100054215
CACNG3	LOC100054258
ABCC1	LOC100054307
FOPNL	LOC100054355
MYH11	LOC100054453
RBFOX1	LOC100054498
EEF2KMT	LOC100054541
ALG1	LOC100054627
C13H16orf89	LOC100054722
NAGPA	LOC100054906
SEC14L5	LOC106781432
PPL	LOC100052898
CREBBP	LOC111776044
TRAP1	LOC106781212
DNASE1	LOC100055129
SLX4	LOC106781433
NLRC3	LOC100055353
CLUAP1	LOC100055435
C13H16orf90	LOC100055478
NAA60	LOC111776046
ZNF597	LOC111776047
ZNF174	LOC111776048
ZSCAN32	LOC100055521
ZNF75A	LOC100055646
LOC100069406	LOC100055780
LOC100069382	LOC100055867
TIGD7	LOC111776092
ZNF263	LOC106781419
LOC106781561	LOC111776093
MEFV	LOC100146290
ZNF200	LOC100147569
LOC100069249	LOC111776049
LOC100069235	LOC106781043
LOC100069220	LOC100055947
LOC100068977	LOC100056026
ZNF213	LOC100056273
ZNF205	LOC100056793
ZSCAN10	LOC100146889
IL32	LOC111776053
MMP25	LOC100056989
BICDL2	LOC100050714
THOC6	LOC100146600
HCFC1R1	LOC111776106
TNFRSF12A	LOC100057631
CLDN6	LOC111776058
CLDN9	LOC100057989
LOC102149927	LOC100057894
LOC106781562	LOC111776121
PKMYT1	LOC100064164
PAQR4	LOC100064188
KREMEN2	LOC102147563
FLYWCH1	LOC100056671
FLYWCH2	LOC100056583
LOC106781570	LOC111776062
C14H5orf58	LOC100064720
LCP2	LOC111776064
FOXI1	LOC111776065
SLIT3	LOC111776066
PANK3	LOC111776067
LOC100147144	LOC100066553
RARS	LOC102150493
WWC1	LOC106781474
TENM2	SLC22A11
GABRG2	SPTBN2
GABRB2	C12H11orf80
SGCD	RCE1
HAND1	PC
SAP30L	LRFN4
GALNT10	PPFIA1
SYNPO	LOC111775993
NDST1	CTTN
RPS14	CSTF3
CD74	TCP11L1
TCOF1	MLXIPL
ABLIM3	VPS37D
STARD4	DNAJC30
CAMK4	BUD23
MAN2A1	STX1A
LYSMD3	ABHD11
POLR3G	CLDN3
MBLAC2	GALNT17
CETN3	TPST1
MEF2C	CRCP
LOC111767696	GSG1L
CCNH	TNRC6A
EDIL3	CACNG3
XRCC4	SCNN1B
TMEM167A	SCNN1G
ACOT12	LOC111767620
ZCCHC9	SDK1
CKMT2	PARN
RASGRF2	MKL2
MSH3	CPPED1
DHFR	SNX29
ANKRD34B	TNFRSF17
FAM151B	GSPT1
ZFYVE16	RSL1D1
SPZ1	ZC3H7A
LOC100146455	TXNDC11
CMYA5	GRIN2A
PAPD4	ADCY9
HOMER1	CREBBP
JMY	DNASE1
LOC111767906	TRAP1
DMGDH	SLX4
ARSB	NLRC3
IQGAP2	CLUAP1
SV2C	C13H16orf90
ARHGEF28	NAA60
TMEM174	ZNF597
TMEM171	ZNF75A
LOC106781666	TIGD7
FCHO2	ZNF263
GCSAML	LOC106781561
LOC100065088	MEFV
LOC111767699	ZNF200
LOC100146557	LOC100069249
LOC111767700	LOC100069235
LOC111767701	LOC100069220
LOC100073319	LOC100068977
LOC100073320	ZNF213
NLRP3	ZNF205
ZNF496	ZSCAN10
RANBP17	IL32
PRSS38	MMP25
SNAP47	BICDL2
JMJD4	THOC6
CCDC138	HCFC1R1
LOC100060826	TNFRSF12A
LIMS1	CLDN6
TMEM131	CLDN9
ZAP70	LOC102149927
LOC111768033	LOC106781562
ACTR1B	PKMYT1
COX5B	PAQR4
FAM178B	KREMEN2
SEMA4C	FLYWCH1
ANKRD39	FLYWCH2
ANKRD23	TEDC2
CNNM3	CCNF
LMAN2L	LOC100068332
FER1L5	MEIOB
KANSL3	FAHD1
ARID5A	HAGH
NEURL3	IGFALS
NCAPH	NUBP2
GCC2	SPSB3
LOC111768043	LOC111776188
LOC111767487	LOC106781127
LOC111768045	LOC102148675
MERTK	TENM2
LRRTM4	SGCD
BCL11A	HTR4
NRXN1	POU4F3
FBXO11	RBM27
MSH6	LARS
KCNK12	FGF1
PRKCE	CAMLG
SRBD1	SEC24A
COX7A2L	SAR1B
EML4	JADE2
LOC111768011	VDAC1
GCKR	C14H5orf15
FNDC4	FSTL4
IFT172	HSPA4
KRTCAP3	ZCCHC10
NRBP1	AFF4
PPM1G	LEAP2
ZNF513	LOC111767815
SNX17	GDF9
EIF2B4	SHROOM1
GTF3C2	SOWAHA
MPV17	SEPT8
MAPRE3	KIF3A
DPYSL5	IL13
FAM84A	IL4
TBC1D8	RAD50
DCDC2C	IL5
ALLC	IRF1
PXDN	SFXN1
TPO	CCDC112
GRM7	EPB41L4A
CRBN	LOC102148922
TRNT1	LOC111767695
IL5RA	PJA2
CNTN4	EFNA5
CNTN6	LOC102150694
MITF	LNPEP
ADAMTS9	ERAP2
PRICKLE2	ELL2
PTPRG	GLRX
FHIT	RHOBTB3
FAM107A	KIAA0825
ACOX2	MEF2C
KCTD6	LOC111767696
PDHB	EDIL3
PXK	ATG10
LOC111768318	HOMER1
RPP14	AP3B1
DENND6A	TBCA
ARF4	OTP
PDE12	WDR41
DNAH12	PDE8B
ASB14	AGGF1
APPL1	ZBED3
HESX1	CRHBP
IL17RD	IQGAP2
ARHGEF3	F2RL2
FAM208A	ANKDD1B
CCDC66	POLK
ERC2	COL4A3BP
WNT5A	GFM2
SFMBT1	HEXB
LOC100059872	ENC1
GNAI2	KCNIP1
SLC38A3	LYG2
GNAT1	MRPL30
SEMA3F	MITD1
RBM5	C15H2orf15
RBM6	TSGA10
MON1A	LIMS1
MST1R	GCC2
LOC100062566	SULT1C4
CAMKV	LOC100061179
TRAIP	LOC100060302
UBA7	LOC111768045
FAM212A	MERTK
CDHR4	LOC111767473
IP6K1	LOC111768184
GMPPB	CTNNA2
RNF123	LRRTM4
AMIGO3	PAIP2B
MST1	NAGK
APEH	TEX261
BSN	ANKRD53
DAG1	ATP6V1B1
NICN1	PCBP1
AMT	ASPRV1
TCTA	MXD1
RHOA	NCK2
GPX1	B3GNT2
USP4	CCDC88A
C16H3orf62	LOC100052533
CCDC36	MTIF2
C16H3orf84	RPS27A
KLHDC8B	CLHC1
CCDC71	NRXN1
LAMB2	PREPL
USP19	SLC3A1
QRICH1	PPM1B
IMPDH2	EML4
NDUFAF3	CLIP4
DALRD3	C15H2orf71
WDR6	TOGARAM2
P4HTM	WDR43
ARIH2	TRMT61B
SLC25A20	SPDYA
PRKAR2A	PPP1CB
CELSR3	PLB1
SLC26A6	ADGRF3
TMEM89	HADHB
UQCRC1	HADHA
PFKFB4	GAREM2
SHISA5	RAB10
TREX1	DTNB
ATRIP	SH3RF3
CCDC51	LDAH
PLXNB1	OSR1
CDC25A	EDAR
ECATH-2	MSGN1
CCDC12	GEN1
PTH1R	SMC6
MYL3	VSNL1
LOC111768348	KLF11
LOC100065003	GRHL1
ANO10	TAF1B
TRAK1	KIDINS220
ULK4	ID2
CTNNB1	NPAS2
LOC100034070	ALKAL2
SLC25A38	ACP1
LOC102147639	SH3YL1
CCR8	FAM110C
CX3CR1	GRM7
ZNF385D	CNTN4
SGO1	MITF
TBC1D5	EEFSEC
LOC100064145	KBTBD8
COL6A5	PSMD6
TMEM108	ATXN7
BFSP2	THOC7
SLC9A9	LOC111768472
IRAK2	RAB7A
VHL	FHIT
BRK1	FAM3D
FANCD2OS	LOC106781801
FANCD2	FLNB
EMC3	CACNA1D
PRRT3	MAP4
CRELD1	TCAIM
IL17RC	TOPAZ1
IL17RE	ANO10
JAGN1	SNRK
CIDEC	ZNF621
RPUSD3	ZNF620
LOC100058358	RPL14
TADA3	ENTPD3
OGG1	EIF1B
CAMK1	MYRIP
BRPF1	XIRP1
CPNE9	CSRNP1
OXTR	TTC21A
CAV3	CLASP2
SSUH2	SUSD5
GJA3	CRTAP
GJB2	GLB1
LOC111768713	TMPPE
GJB6	RBMS3
FRY	KCNH8
ZAR1L	NEK11
BRCA2	NUDT16
N4BP2L1	CPNE4
N4BP2L2	ACPP
LOC106781854	DNAJC13
ATP12A	UBA5
RNF17	NPHP3
POSTN	TMEM108
FOXO1	PPP2R3A
MRPS31	CLDN18
SLC25A15	DZIP1L
VPS36	A4GNT
ATP7B	SLC25A36
CCDC70	GK5
LOC111768577	XRN1
DHRS12	ATR
WDFY2	PLOD2
INTS6	PLSCR4
SERPINE3	AADACL2
FAM124A	SRGAP3
EFNB2	RAD18
ARGLU1	ALOX5AP
DPP10	MEDAG
ACTR3	TEX26
SLC35F5	LOC102150935
KYNU	HSPH1
POLR2D	B3GLCT
WDR33	LOC111768711
SFT2D3	LOC111768538
LIMS2	LOC106781854
IWS1	RXFP2
LOC111768863	FRY
PSMD14	ZAR1L
FIGN	BRCA2
CSRNP3	N4BP2L1
PPIG	N4BP2L2
CCDC173	ATP12A
PHOSPHO2	NBEA
KLHL23	DCLK1
MYO3B	SMAD9
SP5	ALG5
LOC111768926	EXOSC8
ERICH2	SUPT20H
GAD1	RNF17
ZNF385B	POSTN
CWC22	TRPC4
ITGA4	FOXO1
CERKL	MRPS31
NEUROD1	SLC25A15
SSFA2	VPS36
LOC102148954	CKAP2
NAB1	NEK3
LOC102149070	NEK5
GLS	ALG11
STAT1	ATP7B
STAT4	LOC111768577
DNAH7	DHRS12
STK17B	WDFY2
HECW2	INTS6
ANKRD44	SERPINE3
COQ10B	FAM124A
HSPD1	LOC102150380
LOC100070523	KCNRG
RFTN2	TRIM13
LOC111768858	KPNA3
FAM168B	EBPL
PLEKHB2	ARL11
CPO	RCBTB1
KLF7	SETDB2
ZBBX	CAB39L
SERPINI2	CDADC1
WDR49	MLNR
LOC102147684	FNDC3A
LOC102147459	CYSLTR2
MECOM	RCBTB2
ACTRT3	RB1
MYNN	LPAR6
LRRC34	SUCLA2
LRRIQ4	HTR2A
LRRC31	ESD
SAMD7	LRCH1
SEC62	ZC3H13
POLR2L	SIAH3
GPR160	TSC22D1
PHC3	DGKH
PRKCI	VWA8
LOC111769064	KBTBD7
SKIL	NAA16
RSRC1	MTRF1
FXR1	KBTBD6
DNAJC19	WBP4
SOX2	ELF1
LOC100068584	CNMD
RTP1	LOC100051754
MASP1	CENPJ
RTP4	PARP4
LPP	PCDH9
TPRG1	MYCBP2
LOC102149377	ACOD1
TRIM59	CLN5
SMC4	FBXL3
IFT80	SLITRK1
DZIP3	MPHOSPH8
LOC100072448	PSPC1
LOC106781987	GPC5
LOC106781988	IPO5
LOC100072470	FARP1
LOC100072475	TPP2
LOC100072481	ZMYM5
LOC100072486	LOC111768712
LOC100072492	ZMYM2
LOC100072501	LOC100147031
LOC100072505	TMEM177
LOC100072511	LOC111768877
LOC100072522	SCTR
LOC100072526	TMEM37
LOC100072533	DBI
GABRR3	C18H2orf76
RIOX2	DPP10
CRYBG3	ACTR3
ARL6	SLC35F5
EPHA6	RAB3GAP1
NSUN3	ZRANB3
ARL13B	LCT
STX19	MCM6
PROS1	DARS
EXOC2	SPOPL
CARMIL1	NXPH2
SCGN	LRP1B
EQUCABV1R911	HS6ST1
EQUCABV1R910	UGGT1
LOC102148436	ARHGAP15
ZSCAN9	GTDC1
LOC100052339	SAP130
NKAPL	ZEB2
ZSCAN26	AMMECR1L
PGBD1	POLR2D
LOC100059324	WDR33
LOC100059255	SFT2D3
LOC100059213	LIMS2
LOC100059179	ACVR2A
LOC100146689	ORC4
LOC100059132	GPR17
LOC100059020	MYO7B
LOC100058936	IWS1
LOC100058903	LOC111768863
LOC100058863	LOC102148874
EQMHCB2	PROC
LOC100056231	MAP3K2
LOC100056182	GALNT13
LOC100056062	KCNJ3
LOC100056099	WDSUB1
LOC102151116	BAZ2B
RPP21	GYPC
GNL1	TANK
PRR3	LOC111768910
ABCF1	PSMD14
TNXB	TBR1
ATF6B	SLC4A10
FKBPL	DPP4
PRRT1	GCG
LOC100051483	FAP
AGPAT1	IFIH1
RNF5	KCNH7
AGER	GRB14
PBX2	SLC38A11
GPSM3	SCN3A
NOTCH4	SCN2A
LOC100059576	CSRNP3
C20H6orf10	GALNT3
LOC100059994	LOC106781949
LOC111769161	TTC21B
DRB	SCN1A
DRA	LOC111768850
DQB	B3GALT1
DQA	STK39
COL11A2	CERS6
RXRB	SPC25
SLC39A7	NOSTRIN
HSD17B8	G6PC2
RING1	ABCB11
VPS52	DHRS9
RPS18	LRP2
B3GALT4	BBS5
WDR46	KLHL41
BAK1	FASTKD1
LOC100061784	PPIG
ITPR3	SSB
PACSIN1	KLHL23
SPDEF	METTL5
C20H6orf106	UBR3
SNRPC	MYO3B
UHRF1BP1	SP5
TAF11	LOC111768926
TCP11	ERICH2
SCUBE3	GAD1
ZNF76	TLK1
DEF6	METTL8
PPARD	RAPGEF4
LOC102150369	MAP3K20
FANCE	CDCA7
RPL10A	OLA1
TEAD3	SP9
TULP1	CIR1
FKBP5	ATF2
ARMC12	PDE11A
CLPSL2	TTN
CLPSL1	UBE2E3
CLPS	SSFA2
LHFPL5	PPP1R1C
SRPK1	PDE1A
SLC26A8	CNTNAP5
MAPK14	WDR75
MAPK13	LOC102149070
BRPF3	TMEFF2
PNPLA1	ANKRD44
ETV7	AOX4
PXT1	LOC111767394
KCTD20	LOC106781908
STK38	LOC111768790
SRSF3	CDK15
CDKN1A	KIAA2012
RAB44	SUMO1
LOC100064060	NOP58
CPNE5	BMPR2
PPIL1	ICA1L
C20H6orf89	WDR12
PI16	CARF
MTCH1	NBEAL1
FGD2	FAM168B
PIM1	PLEKHB2
TMEM217	PARD3B
RNF8	KLF7
CMTR1	NCEH1
CCDC167	ECT2
MDGA1	SPATA16
ZFAND3	NAALADL2
BTBD9	KLHL6
GLO1	KLHL24
DNAH8	LOC111769082
GLP1R	YEATS2
SAYSD1	TP63
KCNK5	LOC102149377
KCNK17	OSTN
KCNK16	FGF12
KIF6	HRASLS
DAAM2	ATP13A5
MOCS1	ACAP2
TNFRSF21	PPP1R2
CD2AP	ILDR1
PRPF4B	SLC15A2
PKHD1	EAF2
PAQR8	GOLGB1
EFHC1	IQCB1
[truncated: 500 more rows]
