# Supplementary material for: Whole-Genome Resequencing Analysis of Athletic Traits in Grassland-Thoroughbred
Source: Animals (Basel). 2025 Aug 7;15(15):2323. doi: 10.3390/ani15152323 (PMC12346297; doi:10.3390/ani15152323)
Supplement: Supplementary file 1 [file animals-15-02323-s001.zip › animals-3753935-supplementary/Supplementary Table S5 Indels candidate genes based on the Fst method.xlsx]

## Sheet: Sheet1
Candidate genes for Indels were identified using the top 1% regions detected by Fst.
TMEM266
ETFA
ARIH1
LOC102148797
TMEM202
HEXA
CELF6
PARP6
PKM
GRAMD2A
SENP8
MYO9A
NR2E3
THSD4
LRRC49
THAP10
LARP6
UACA
TLE3
RPLP1
KIF23
DENND4A
SLC24A1
SECISBP2L
SHC4
STARD9
HAUS2
LRRC57
EXD1
INO80
LOC111768329
DPH6
AQR
ACTC1
GJD2
ARHGAP11A
NUBPL
SEC23A
GEMIN2
TRAPPC6B
PNN
MIA2
MDGA2
RPS29
LRR1
RPL36AL
MGAT2
DNAAF2
UNC5B
KCNMA1
LDB3
OPN4
CCSER2
MFSD8
PLK4
HSPA4L
TNIP3
LOC102148080
LOC100064146
LOC100064176
PLA2G12A
CASP6
MCUB
SEC24B
COL25A1
ETNPPL
SGMS2
LEF1
HADH
CYP2U1
LOC100064378
PAPSS1
YBX1
PPIH
CCDC30
PPCS
ZMYND12
RIMKLA
FOXJ3
SCMH1
GPR3
CD164L2
FCN3
MAP3K6
SYTL1
TMEM222
WDTC1
ARID1A
CNKSR1
ZNF593
LOC102148606
FAM110D
PDIK1L
TRIM63
SLC30A2
EXTL1
PAFAH2
IFNLR1
IL22RA1
MYOM3
RPL11
LOC111772417
ELOA
LOC111772418
ID3
E2F2
ASAP3
TCEA3
ZNF436
HNRNPR
HTR1D
LUZP1
KDM1A
TEX46
LACTBL1
EPHB2
C1QB
C1QC
C1QA
EPHA8
ZBTB40
WNT4
CDC42
LOC100071692
LOC100630426
HSPG2
LDLRAD2
ALPL
ECE1
EIF4G3
HP1BP3
SH2D5
KIF17
CAMK2N1
VWA5B1
PLA2G2A
PLA2G2F
PLA2G2D
PLA2G5
PLA2G2E
OTUD3
SDHB
ATP13A2
MFAP2
CROCC
CAMTA1
FGGY
C2H1orf174
TCEANC2
TMEM59
LDLRAD1
LRRC42
HSPB11
NEIL2
FDFT1
CTSB
DEFB136
DEFB135
DEFB134
LOC111770437
GLRA3
ZYG11B
ORC1
CC2D1B
ZFYVE9
RAPGEF2
SH3D19
LOC100070403
LOC111772536
RPS3A
LOC111770471
LRBA
ZNF827
HHIP
AGBL4
SLC2A9
MAN2B2
MRFAP1
LOC111772974
S100P
LOC100056513
BLOC1S4
ABLIM2
SH3TC1
HTRA3
ACOX3
MSANTD1
HTT
GRXCR1
LOC111772917
LHFPL3
RAPGEF5
IGF2BP3
TRA2A
CCDC126
GGCT
GARS
CRHR2
TMEM168
BMT2
PPP1R3A
FOXP2
MDFIC
TFEC
CADPS2
TAS2R16
UBE2H
FAM20B
TOR3A
FAM102B
LOC111773648
LOC100060536
LOC111773649
SLC25A24
DPYD
CCDC18
TMED5
MTF2
COL24A1
UBE2U
FAM124B
COL4A4
COL4A3
AGFG1
CCL20
DAW1
DIS3L2
ERBB4
LOC106781025
USP18
CACNA1C
IQSEC3
WASHC1
DDX11
LOC102148773
LOC102148677
CCND2
TIGAR
SPAG16
HEBP1
FAM234B
GSG1
LMNTD1
LOC111774044
RASSF8
ATF7
ATP5MC2
CALCOCO1
LOC111773807
LOC111773809
LOC111774052
LOC111773810
LOC111773811
LOC100055176
LOC100055477
LOC100055559
LOC100055600
LOC100055645
LOC100055688
LOC100055866
LOC100055946
LOC100055986
LOC102149245
LOC100056234
LOC100056355
LOC100056394
LOC100056438
LOC111774054
LOC100056529
LOC100056577
LOC100056625
LOC100056707
LOC100056754
LOC100056791
LOC100050867
LOC100056905
LOC100057190
LOC100057267
LOC100057392
LOC100057471
LOC100057512
LOC100058345
LOC100058384
LOC100058428
LOC100058471
LOC100058554
LOC100058592
ONECUT3
ATP8B3
REXO1
KLF16
ABHD17A
SCAMP4
ADAT3
CWF19L2
HMG20B
GIPC3
TBXA2R
CACTIN
PIP5K1C
TJP3
APBA3
MRPL54
RAX2
MATK
ZFR2
ATCAY
NMRK2
DAPK3
BSX
CLMP
SPATA19
IGSF9B
ZNF699
LOC100147007
LOC111774401
LOC100060974
LOC100061045
LOC100061079
LOC100061104
LOC100061143
LOC100061207
LOC106783388
LOC106783389
LOC106783390
LOC106780910
LOC100061533
LOC100061569
LOC100061702
LOC100061733
RELT
ARHGEF17
P2RY6
P2RY2
CLPB
LOC100070293
LOC100070314
LOC100070325
LOC100070346
LOC100070356
LOC100070370
SOX6
C7H11orf58
PLEKHA7
NELL1
FSHB
ARL14EP
LOC100050544
LOC106783457
TGIF1
DLGAP1
CDH2
CD226
RTTN
NKAIN3
LOC102148743
LOC100066849
LOC100066828
LOC102148327
LOC100066785
LOC111775414
LOC100066668
BACH2
FOXO3
RFX6
TBC1D32
GJA1
EPB41L2
AKAP7
TANC2
LOC102148710
CCL3
CCL4
LOC100630171
CCL15
LOC100071548
CCL16
UTP6
COPRS
NLK
ABR
TIMM22
NXN
LOC100072583
LOC100072586
LOC100072593
LOC100072598
PEMT
RASD1
MED9
NT5M
CREBBP
TRAP1
DNASE1
SLX4
NLRC3
MMP25
BICDL2
THOC6
HCFC1R1
TNFRSF12A
CLDN6
CLDN9
LOC102149927
LOC106781562
PKMYT1
PAQR4
KREMEN2
FLYWCH1
WWC1
GABRB2
CD74
NDST1
RPS14
TCOF1
HARS
DND1
WDR55
LOC111767784
LOC111767785
TMCO6
LOC111767788
LOC111767790
LOC111767789
LOC111767791
MEF2C
LOC111767696
ACOT12
ZCCHC9
CKMT2
RASGRF2
HOMER1
JMY
LOC111767906
ARSB
CCDC138
LOC100060826
KANSL3
ARID5A
NEURL3
LOC111768045
MERTK
PRKCE
SRBD1
PXDN
TPO
FAM107A
ACOX2
KCTD6
PDHB
PXK
DNAH12
ASB14
APPL1
HESX1
IL17RD
ARHGEF3
ERC2
WNT5A
GNAI2
SLC38A3
GNAT1
SEMA3F
RBM5
CAMKV
TRAIP
UBA7
FAM212A
CDHR4
IP6K1
GMPPB
RNF123
AMIGO3
MST1
APEH
BSN
RHOA
DAG1
NICN1
AMT
TCTA
GPX1
USP4
C16H3orf62
CCDC36
ANO10
ULK4
CTNNB1
IRAK2
VHL
BRK1
FANCD2OS
FANCD2
EMC3
PRRT3
CRELD1
IL17RC
IL17RE
JAGN1
CIDEC
FOXO1
MRPS31
SLC25A15
INTS6
SERPINE3
ATP12A
RNF17
PCID2
CUL4A
LAMP1
GRTP1
IWS1
ITGA4
CERKL
KLF7
POLR2L
GPR160
PHC3
SPATA16
FXR1
DNAJC19
LOC102149377
ARL14
DZIP3
GABRR3
RIOX2
CRYBG3
ARL6
EPHA6
CARMIL1
LOC100059255
LOC100059213
LOC100059179
LOC100146689
LOC100059132
LOC100059020
RNF5
AGER
PBX2
GPSM3
NOTCH4
LOC100059576
PPARD
ZNF76
DEF6
LOC102150369
FANCE
RPL10A
TEAD3
TULP1
LHFPL5
SRPK1
SLC26A8
MAPK14
PXT1
KCTD20
STK38
SRSF3
CDKN1A
RAB44
CMTR1
CCDC167
ZFAND3
BTBD9
GLO1
DNAH8
KCNK17
KCNK16
KIF6
DAAM2
PKHD1
BMP6
CDH12
CILP2
LPAR2
GMIP
ATP13A1
LOC100054881
PIK3R1
ADAMTS6
LOC111769994
EIF2S2
LOC111770065
NINL
NANP
TRPM6
VLDLR
RFX3
GLIS3
PTPRD
NFIB
C23H9orf92
GAS1
SLC24A2
LOC106782482
LOC100065856
MPP5
ATP6V1D
EIF2S1
PLEK2
TMEM229B
VASH1
ANGEL1
LRRC74A
IRF2BPL
CIPC
SERPINA12
SERPINA5
SERPINA3
AKT1
ZBTB42
CEP170B
PLD4
AHNAK2
CLBA1
CDCA4
GPR132
PACS2
TEX22
MTA1
CRIP2
CRIP1
TEDC1
LOC100057592
LOC111770446
LOC111770448
C24H14orf39
SIX6
PRKCH
JAM2
ATP5PF
GABPA
LOC111770790
LOC111770750
LOC111770751
LOC111771135
LOC111771137
LOC111771000
LOC111771128
LOC111770994
LOC111770995
GAD2
MYO3A
CUL2
PARD3
KCNT2
TMEM9
IGFN1
TNNT2
LAD1
TNNI1
PHLDA3
CSRP1
NAV1
ARID1B
IPCEF1
OPRM1
LOC100630862
SMOC2
CCR6
FGFR1OP
