# Supplementary material for: Whole-Genome Resequencing Analysis of Athletic Traits in Grassland-Thoroughbred
Source: Animals (Basel). 2025 Aug 7;15(15):2323. doi: 10.3390/ani15152323 (PMC12346297; doi:10.3390/ani15152323)
Supplement: Supplementary file 1 [file animals-15-02323-s001.zip › animals-3753935-supplementary/Supplementary Table S6 GO functional enrichment of SNP candidate genes.xlsx]

## Sheet: Sheet1
GO functional enrichment of SNP candidate genes.
Database	Category	Term	Genes	PValue
GO:0035434	GOTERM_BP	copper ion transmembrane transport	ATP7B, SLC31A2, SLC31A1	4.2949378799345014E-4
GO:0015677	GOTERM_BP	copper ion import	ATP7B, SLC31A2, SLC31A1	0.0010617215717467956
GO:0098883	GOTERM_BP	synapse pruning	C1QB, C1QC	0.025388669386961406
GO:2001046	GOTERM_BP	positive regulation of integrin-mediated signaling pathway	LIMS2, LIMS1	0.041957541714685256
GO:0006878	GOTERM_BP	intracellular copper ion homeostasis	ATP7B, SLC31A1	0.05013670574217142
GO:0070830	GOTERM_BP	bicellular tight junction assembly	CLDN6, CLDN9, HCFC1R1	0.05644260457522814
GO:0006686	GOTERM_BP	sphingomyelin biosynthetic process	PEMT, SGMS2	0.05824647665850652
GO:0006357	GOTERM_BP	regulation of transcription by RNA polymerase II	ZNF263, CSRNP3, BCL11A, GLIS3, TBX5, FOXO1, FOXP2, MECOM, NFIB, TFEC, ZSCAN10, HESX1, SP5, E2F2, ZNF436, ZNF205, ZNF213, ZNF597, ZNF200	0.06450161846506508
GO:0051259	GOTERM_BP	protein complex oligomerization	IFIH1, SLC31A1	0.0742601744395119
GO:0045722	GOTERM_BP	positive regulation of gluconeogenesis	GCG, FOXO1	0.0742601744395119
GO:0071679	GOTERM_BP	commissural neuron axon guidance	NFIB, EPHB2	0.08216525672904765
GO:0016486	GOTERM_BP	peptide hormone processing	SCG5, ECE1	0.09000325684470954
GO:0043066	GOTERM_BP	negative regulation of apoptotic process	ACTC1, GCG, FOXO1, NTSR1, LIMS2	0.09107234565217652
GO:0032590	GOTERM_CC	dendrite membrane	GABRA2, KCNC2, GABRG2	0.013324245833960571
GO:0030141	GOTERM_CC	secretory granule	LOC102149070, PTPRN, SCG5, FSTL4	0.0220786004459909
GO:0098794	GOTERM_CC	postsynapse	C1QB, GABRA2, GABRG2, C1QC	0.030057178090570527
GO:0031901	GOTERM_CC	early endosome membrane	ZFYVE16, SLC31A1, WASHC1, APPL1	0.04274138618875803
GO:0045202	GOTERM_CC	synapse	GABRA2, TIAM1, PTPRN, HTR1D, RIMBP2, CNTN4, GABRG2	0.055392001699843346
GO:0005923	GOTERM_CC	bicellular tight junction	CLDN6, CLDN9, HCFC1R1, PARD3B	0.0563558088344551
GO:0045211	GOTERM_CC	postsynaptic membrane	KCNU1, KCNC2, EPHB2, LRRC1	0.07176779609518566
GO:0005581	GOTERM_CC	collagen trimer	C1QB, C1QA, C1QC	0.08580927828565035
GO:0005737	GOTERM_CC	cytoplasm	SFT2D3, ASAP3, FMN1, GCC2, BICDL2, HNRNPR, MEFV, PKMYT1, FOXO1, LRRC1, IFIH1, LASP1, RASD1, PPCS, SEC14L5, STK16, EEF2KMT, S1PR3, SBF2, LOC100059285, APPL1, CREBBP, CDADC1, ANKRD44, ACOT12, GCG, ANK2, FNDC3A, FBXL13, TBX5, TUBA4A, ACTC1, MYO3B, DOK6, DPYD, LOC102148773, MSRB2, PEMT, TRMT11, PPP1R12B, DZIP3, LIMS2, LIMS1	0.08987421293575412
GO:0005515	GOTERM_MF	protein binding	C1QB, C1QA, PSMD14, KCNC2, RASGRF2, HTRA3, LRRC17, ASAP3, ASB14, NLRC3, PTPRF, FSTL4, LRRC1, SLX4, MECOM, SH3TC1, EPHB2, ANKRD34B, CREBBP, TNFRSF12A, EPHA8, ANKRD44, ANK2, FNDC3A, FBXL13, THOC6, WDR33, PARD3B, KCTD8, PRPF4, TIAM1, MYO3B, ARMC3, RIMBP2, C1QC	4.129051053995546E-4
GO:0004857	GOTERM_MF	enzyme inhibitor activity	SCG5, PPP1R12B, FRY	0.009955644240065176
GO:0000978	GOTERM_MF	RNA polymerase II cis-regulatory region sequence-specific DNA binding	ZNF263, BCL11A, GLIS3, TBX5, FOXO1, FOXP2, MECOM, NFIB, TFEC, ZSCAN10, HESX1, SP5, E2F2, ZNF436, ZNF205, ZNF213, ZNF597, ZNF200	0.015650722541801557
GO:0005375	GOTERM_MF	copper ion transmembrane transporter activity	SLC31A2, SLC31A1	0.033414437684837574
GO:0019208	GOTERM_MF	phosphatase regulator activity	PPP1R12B, SBF2	0.04159319902915016
GO:0033130	GOTERM_MF	acetylcholine receptor binding	LOC100066253, LOC102148752	0.049703187393699305
GO:0044877	GOTERM_MF	protein-containing complex binding	CREBBP, EPHB2, PTPRF, APPL1	0.055638703264421795
GO:0003700	GOTERM_MF	DNA-binding transcription factor activity	MECOM, BCL11A, NFIB, ZNF436, TBX5, ZNF597, FOXP2	0.058347037817134496
GO:0008168	GOTERM_MF	methyltransferase activity	BMT2, EEF2KMT, TRMT11	0.06229051470150523
GO:0003727	GOTERM_MF	single-stranded RNA binding	IFIH1, AQR, DDX11	0.06229051470150523
GO:0042802	GOTERM_MF	identical protein binding	C1QB, IFIH1, KDM1A, SLC31A1, ACOT12, GCG, GCC2, EPHB2, SBF2, NTSR1, APPL1	0.0650227841442608
GO:0046872	GOTERM_MF	metal ion binding	ZNF263, PAQR4, BCL11A, GLIS3, ASAP3, ECE1, FOXP2, GALNT10, LASP1, ZFYVE16, SLX4, DPYD, MSRB2, ZNF436, ZNF205, RNF183, FLYWCH1, ZNF213, DZIP3, ZNF597, LIMS2, ZNF200, LIMS1	0.08442437485969836
GO:0030550	GOTERM_MF	acetylcholine receptor inhibitor activity	LOC100066253, LOC102148752	0.08924148156880386
GO:0005237	GOTERM_MF	inhibitory extracellular ligand-gated monoatomic ion channel activity	GABRA2, GABRG2	0.09695073436249474
GO:0008503	GOTERM_MF	benzodiazepine receptor activity	GABRA2, GABRG2	0.09695073436249474
