# Supplementary material for: Whole-Genome Resequencing Analysis of Athletic Traits in Grassland-Thoroughbred
Source: Animals (Basel). 2025 Aug 7;15(15):2323. doi: 10.3390/ani15152323 (PMC12346297; doi:10.3390/ani15152323)
Supplement: Supplementary file 1 [file animals-15-02323-s001.zip › animals-3753935-supplementary/Supplementary Table S7 KEGG functional enrichment of SNP candidate genes.xlsx]

## Sheet: Sheet1
KEGG functional enrichment of SNP candidate genes.
Database	Category	Term	Genes	PValue
ecb04080	KEGG	Neuroactive ligand-receptor interaction	GABRA2, CYSLTR2, GRM7, MLNR, HTR1D, S1PR3, GCG, GABRG2, NTSR1	0.026786972818513544
ecb04814	KEGG	Motor proteins	DNAH12, ACTC1, MYO3B, BICDL2, TUBA4A, LOC100059285	0.038408204146121575
ecb05220	KEGG	Chronic myeloid leukemia	SHC4, SHC3, MECOM, E2F2	0.038488402645065076
ecb04910	KEGG	Insulin signaling pathway	SHC4, SHC3, PPARGC1A, PTPRF, FOXO1	0.041354359108614784
ecb04540	KEGG	Gap junction	GJD2, PRKG1, TUBA4A, LOC100059285	0.05314965205843574
ecb04936	KEGG	Alcoholic liver disease	C1QB, C1QA, PPARGC1A, FOXO1, C1QC	0.05327208244916452
ecb04110	KEGG	Cell cycle	CREBBP, CDC26, DDX11, E2F2, PKMYT1	0.06215324773351428
ecb05016	KEGG	Huntington disease	DNAH12, CREBBP, PSMD14, POLR2D, PPARGC1A, TUBA4A, LOC100059285	0.06563557629775556
ecb04922	KEGG	Glucagon signaling pathway	CREBBP, GCG, PPARGC1A, FOXO1	0.07681388508569569
ecb04350	KEGG	TGF-beta signaling pathway	GREM1, CREBBP, ZFYVE16, THSD4	0.08202187809528191
ecb04530	KEGG	Tight junction	CLDN6, TIAM1, CLDN9, TUBA4A, LOC100059285	0.09456721182407708
