# Supplementary material for: Whole-Genome Resequencing Analysis of Athletic Traits in Grassland-Thoroughbred
Source: Animals (Basel). 2025 Aug 7;15(15):2323. doi: 10.3390/ani15152323 (PMC12346297; doi:10.3390/ani15152323)
Supplement: Supplementary file 1 [file animals-15-02323-s001.zip › animals-3753935-supplementary/Supplementary Table S8 GO functional enrichment of Indels candidate genes.xlsx]

## Sheet: Sheet1
GO functional enrichment of Indels candidate genes.
Database	Category	Term	Genes	PValue
GO:0050482	GOTERM_BP	arachidonate secretion	PLA2G2F, PLA2G2D, PLA2G12A, PLA2G2E, CASP6, PLA2G2A, PLA2G5	1.3869829503565986E-5
GO:0006644	GOTERM_BP	phospholipid metabolic process	PLA2G2F, PLA2G2D, PLA2G12A, PLA2G2E, CASP6, PLA2G2A, PLA2G5	3.12765528622752E-4
GO:0048245	GOTERM_BP	eosinophil chemotaxis	CCL3, LOC100630171, LOC100071548, CCL16, CCL15	0.0017558623410809078
GO:0042130	GOTERM_BP	negative regulation of T cell proliferation	PLA2G2F, PLA2G2D, PLA2G2E, PLA2G2A, PLA2G5	0.002103352747241927
GO:0042462	GOTERM_BP	eye photoreceptor cell development	GNAT1, TULP1, NR2E3, TEAD3	0.0023191929316801387
GO:0060041	GOTERM_BP	retina development in camera-type eye	OPN4, NFIB, TULP1, MERTK, NR2E3, TEAD3	0.002621858738480686
GO:0006468	GOTERM_BP	protein phosphorylation	PLK4, PXK, EPHA6, PRKCH, EPHA8, DAPK3, ULK4, MATK, MERTK, NLK, PKMYT1, MAPK14, ABR, PDIK1L, ERBB4, IRAK2, CCL3, AKT1, MAP3K6, EPHB2, TRPM6	0.004013611792332141
GO:0045671	GOTERM_BP	negative regulation of osteoclast differentiation	CCL3, CTNNB1, TCTA, PIK3R1	0.004833870096418628
GO:0030335	GOTERM_BP	positive regulation of cell migration	CARMIL1, DAAM2, CCL20, DAPK3, LEF1, CCL3, LOC100630171, SEMA3F, EPHB2, CCL16	0.007006214457077534
GO:0007155	GOTERM_BP	cell adhesion	AMIGO3, ITGA4, LOC102148327, CLDN6, LOC102148743, LOC111775414, CLDN9, LOC100066785, PARD3, HCFC1R1, CDHR4, LOC100066668, CTNNB1, IP6K1, LOC100066849, LOC100066828	0.007188121486667029
GO:0061512	GOTERM_BP	protein localization to cilium	ARL6, TBC1D32, TULP1, ATP6V1D, TEAD3	0.007556636605131332
GO:0016042	GOTERM_BP	lipid catabolic process	PLA2G2F, PLA2G2D, PLA2G12A, PLA2G2E, CASP6, PLA2G2A, PLA2G5, PAFAH2	0.007580861646972077
GO:0019827	GOTERM_BP	stem cell population maintenance	NFIB, MTF2, HESX1, DIS3L2	0.00853378403553848
GO:0035556	GOTERM_BP	intracellular signal transduction	SHC4, PRKCH, PRKCE, DAPK3, ASB14, NLRC3, NLK, GMIP, MAPK14, MYO9A, SRPK1, ABR, IRAK2, STK38, ARHGEF3, AKT1, PLEK2	0.012868102708679115
GO:2000048	GOTERM_BP	negative regulation of cell-cell adhesion mediated by cadherin	NOTCH4, BMP6, GPSM3	0.02065969542868976
GO:0006874	GOTERM_BP	intracellular calcium ion homeostasis	PKHD1, SLC24A2, SLC24A1, ATP13A1, CCL3, ATP13A2	0.023316111885735933
GO:0006635	GOTERM_BP	fatty acid beta-oxidation	CYP2U1, ACOX2, ACOX3, HADH, PPARD	0.023368473439515723
GO:0051649	GOTERM_BP	establishment of localization in cell	SLC24A2, ATP8B3, CROCC, DAW1, PLD4, MERTK	0.029384213033540944
GO:0007275	GOTERM_BP	multicellular organism development	CDH2, ERBB4, NOTCH4, WNT5A, CDH12, CDHR4, KREMEN2, MERTK, WNT4	0.03110500834205064
GO:0051489	GOTERM_BP	regulation of filopodium assembly	CDC42, FXR1, DAAM2	0.03602051613381856
GO:0060291	GOTERM_BP	long-term synaptic potentiation	SLC24A2, SLC24A1, RASGRF2, CRHR2	0.03665799189009436
GO:0007368	GOTERM_BP	determination of left/right symmetry	DAAM2, TBC1D32, DAW1, RTTN	0.03665799189009436
GO:0007188	GOTERM_BP	adenylate cyclase-modulating G protein-coupled receptor signaling pathway	LOC111771137, GNAT1, CRHR2, GNAI2	0.03665799189009436
GO:0045214	GOTERM_BP	sarcomere organization	CSRP1, TNNT2, LDB3, MYOM3	0.04345957027597764
GO:0023052	GOTERM_BP	signaling	CCL3, DLGAP1, APPL1	0.04803798811425862
GO:0030879	GOTERM_BP	mammary gland development	NOTCH4, LEF1, GPSM3	0.04803798811425862
GO:0034143	GOTERM_BP	regulation of toll-like receptor 4 signaling pathway	PIK3R1, APPL1	0.05024232365483081
GO:0097267	GOTERM_BP	omega-hydroxylase P450 pathway	CYP2U1, HADH	0.05024232365483081
GO:0043065	GOTERM_BP	positive regulation of apoptotic process	PXT1, JMY, KCNMA1, DAPK3, CTNNB1, HTT, FOXO1, PHLDA3	0.061032092109827234
GO:0000398	GOTERM_BP	mRNA splicing, via spliceosome	AQR, LOC111767784, TRA2A, CWF19L2, SRSF3, LOC111767788, CACTIN, RBM5	0.06295962320726439
GO:0007507	GOTERM_BP	heart development	MEF2C, GJA1, ERBB4, TBC1D32, DAW1, LDB3, CACNA1C	0.06643681358101827
GO:0044331	GOTERM_BP	cell-cell adhesion mediated by cadherin	CDH2, CDH12, CDHR4, PLEKHA7	0.0672863923835196
GO:0006139	GOTERM_BP	nucleobase-containing compound metabolic process	EXD1, DDX11, SRBD1	0.06831421186256416
GO:2000045	GOTERM_BP	regulation of G1/S transition of mitotic cell cycle	CDKN1A, INO80, APPL1	0.06831421186256416
GO:0098883	GOTERM_BP	synapse pruning	C1QB, C1QC	0.07441074254167253
GO:0071621	GOTERM_BP	granulocyte chemotaxis	CCL3, IL17RC	0.07441074254167253
GO:0050908	GOTERM_BP	detection of light stimulus involved in visual perception	GNAT1, TULP1, TEAD3	0.07559726151439794
GO:0048568	GOTERM_BP	embryonic organ development	PBX2, TULP1, TEAD3	0.07559726151439794
GO:0034394	GOTERM_BP	protein localization to cell surface	C16H3ORF62, USP4, CTNNB1	0.07559726151439794
GO:0007018	GOTERM_BP	microtubule-based movement	DNAH12, DNAH8, STARD9, KIF23, KIF6, KIF17	0.07663075273575748
GO:0016055	GOTERM_BP	Wnt signaling pathway	TLE3, CALCOCO1, WNT5A, LEF1, KREMEN2, WNT4	0.08249681426811689
GO:0006954	GOTERM_BP	inflammatory response	PXK, LOC111767791, TBXA2R, CCL20, CCL3, LOC100630171, IL17RE, IL17RC, BMP6, CCL16	0.0844932360957669
GO:0043547	GOTERM_BP	positive regulation of GTPase activity	ABR, RASGRF2, LOC102149377, ASAP3, RAPGEF5, MYO9A	0.08551674224729813
GO:0050804	GOTERM_BP	modulation of chemical synaptic transmission	PTPRD, PXK, CAMKV, AKAP7, BTBD9	0.08724870832244724
GO:0032053	GOTERM_BP	ciliary basal body organization	CROCC, RTTN	0.09796541386469489
GO:0021861	GOTERM_BP	forebrain radial glial cell differentiation	LEF1, RHOA	0.09796541386469489
GO:0008064	GOTERM_BP	regulation of actin polymerization or depolymerization	FANCD2, BRK1	0.09796541386469489
GO:1900744	GOTERM_BP	regulation of p38MAPK cascade	ULK4, AGER	0.09796541386469489
GO:0033540	GOTERM_BP	fatty acid beta-oxidation using acyl-CoA oxidase	ACOX2, ACOX3	0.09796541386469489
GO:0001654	GOTERM_BP	eye development	SIX6, PBX2, BMP6	0.09877812354969218
GO:0098978	GOTERM_CC	glutamatergic synapse	CADPS2, BTBD9, RHOA, FXR1, PTPRD, ACTC1, CAMKV, ERBB4, CTNNB1, DLGAP1, BSN, ERC2, EPHB2, APPL1	0.0014014748620947441
GO:0001917	GOTERM_CC	photoreceptor inner segment	CROCC, MYO3A, GNAT1, TULP1, KIF17, TEAD3	0.002501506943384845
GO:0005634	GOTERM_CC	nucleus	LOC100630862, KDM1A, GEMIN2, WWC1, FAM107A, HNRNPR, BACH2, CCND2, C16H3ORF62, SCMH1, AKT1, SOX6, CMTR1, TLE3, MEF2C, PRKCH, USP4, BSX, PRKCE, DDX11, ANGEL1, DAPK3, STARD9, ARID5A, RFX3, FOXP2, TRAIP, LOC111770994, NEIL2, RFX6, FANCD2, SRSF3, TCEANC2, ZNF436, LOC111772417, PXT1, CDCA4, NOTCH4, HSPA4L, GLIS3, PLD4, PIK3R1, FOXO3, NLK, PKMYT1, FOXO1, FXR1, ZNF827, ORC1, IRAK2, PPCS, DND1, HESX1, CAM…	0.005821422242454213
GO:0005576	GOTERM_CC	extracellular region	C1QB, C1QA, CCDC126, HHIP, HTRA3, PLA2G5, TULP1, LOC100071548, THSD4, CASP6, CCL4, CCL3, DAG1, CILP2, ADAMTS6, CCL16, CCL15, WNT4, TEAD3, PLA2G2F, CD74, PLA2G2D, PLA2G12A, PLA2G2E, CCL20, FSHB, WNT5A, PLA2G2A, DAW1, DEFB135, RFX3, BMP6, SMOC2, LOC102148710, PXDN, MFAP2, LOC100630171, DNASE1, C1QC	0.006991602725609355
GO:1990913	GOTERM_CC	sperm head plasma membrane	LOC111770446, OPN4, LOC111770448, LOC100057592	0.007151191271492289
GO:0031966	GOTERM_CC	mitochondrial membrane	ATCAY, ATP5MC2, ALPL, PEMT, RNF5, SDHB	0.01712947830852283
GO:0005801	GOTERM_CC	cis-Golgi network	TRAPPC6B, ANGEL1, PIK3R1, TMED5	0.018821705959895206
GO:0005654	GOTERM_CC	nucleoplasm	KDM1A, HNRNPR, BACH2, IRF2BPL, NMRK2, DAG1, HADH, EPHB2, SOX6, CMTR1, SH3D19, TLE3, CADPS2, AQR, EPHA6, DDX11, ACOT12, AMT, IL17RD, GMIP, ARID1A, ARID1B, TRAIP, CYP2U1, TFEC, FAM20B, CIPC, ASAP3, HTT, SGMS2, UACA, FAM124B, MTA1, SLX4, EPB41L2, DND1, TRA2A, PIP5K1C, ATP6V1D, ARL14EP, CREBBP, NICN1, IQSEC3, PHC3, DEF6, PLEKHA7, NFIB, KANSL3, S100P, INTS6, TJP3	0.02152883296645821
GO:0005667	GOTERM_CC	transcription regulator complex	TLE3, SIX6, CREBBP, ONECUT3, PBX2, RFX3, CTNNB1, TULP1, NR2E3, TEAD3	0.02568016605967478
GO:0043197	GOTERM_CC	dendritic spine	CDC42, FXR1, ABR, APBA3, TANC2, RHOA	0.033447446528182406
GO:0070971	GOTERM_CC	endoplasmic reticulum exit site	SEC24B, SEC23A, MIA2, TMED5	0.037003782504630794
GO:0005886	GOTERM_CC	plasma membrane	HHIP, LDLRAD1, ATP12A, TMEM266, C16H3ORF62, LAMP1, CDH2, HCFC1R1, EPHB2, PHLDA3, EPHA6, PRKCH, ARL14, EPHA8, SLC30A2, USP4, UNC5B, MATK, SYTL1, KCNK16, KCNK17, HSPG2, CLDN6, LOC111767791, LOC100050544, CLDN9, PARD3, GPR160, SHC4, PXK, NOTCH4, LPAR2, AGER, CRHR2, LOC111771137, LOC111770446, NKAIN3, IRAK2, TBXA2R, EPB41L2, PLEK2, PIP5K1C, SLC38A3, IP6K1, LOC111770448, TRPM6, ATP6V1D, CARMIL1, ARL14…	0.037362863957036765
GO:0032588	GOTERM_CC	trans-Golgi network membrane	SCAMP4, NDST1, PLD4, CLBA1	0.04677091415799393
GO:0016324	GOTERM_CC	apical plasma membrane	PKHD1, SLC2A9, CDH2, PARD3, KCNMA1, LHFPL5, VLDLR, ATP12A, AGER, TRPM6, CTSB	0.0523649445055413
GO:0043005	GOTERM_CC	neuron projection	FXR1, GABRR3, GABRB2, GLRA3, ATCAY, CDH2, FAM107A, ATP13A2, IGSF9B, OPRM1, KIF17	0.054844807611132224
GO:0005737	GOTERM_CC	cytoplasm	CLPB, WWC1, FAM107A, HNRNPR, RPL10A, APEH, CCND2, ATCAY, C16H3ORF62, CDH2, DAG1, AKT1, GNAT1, HADH, CMTR1, AGFG1, PHLDA3, MEF2C, PRKCH, ARL14, DNAAF2, USP4, PRKCE, DAPK3, STARD9, MATK, ACOT12, VASH1, RNF123, CYP2U1, LOC102148773, PPIH, UBA7, ARL6, LPAR2, CACNA1C, NLK, PKMYT1, FOXO1, FGGY, IRAK2, PPCS, DND1, IP6K1, RIMKLA, WDTC1, PLK4, CREBBP, HOMER1, DENND4A, IQSEC3, BTBD9, EIF2S1, LARP6, SRPK1, …	0.0573933575721706
GO:0001750	GOTERM_CC	photoreceptor outer segment	GNAT1, TULP1, KIF17, TEAD3	0.05767219401847222
GO:0098982	GOTERM_CC	GABA-ergic synapse	GABRB2, ERBB4, ERC2, BSN	0.061549331584509294
GO:0031462	GOTERM_CC	Cul2-RING ubiquitin ligase complex	ZYG11B, CUL2, ARIH1	0.06756219781052039
GO:0044354	GOTERM_CC	macropinosome	CARMIL1, APPL1	0.06987313070413338
GO:0035060	GOTERM_CC	brahma complex	ARID1A, ARID1B	0.06987313070413338
GO:0022625	GOTERM_CC	cytosolic large ribosomal subunit	RPL36AL, RPLP1, RPL11, LOC100064378, LOC111772418, RPL10A	0.0716999614545718
GO:0030425	GOTERM_CC	dendrite	TMEM266, EPHA6, HOMER1, EPHA8, HTR1D, HTT, CACNA1C, OPRM1, EPHB2, CRHR2	0.0726033190420508
GO:0005635	GOTERM_CC	nuclear envelope	FXR1, PARP6, NELL1, TOR3A, LMNTD1, DNASE1	0.07699657233420439
GO:0042734	GOTERM_CC	presynaptic membrane	PTPRD, ERBB4, GAD2, CTNNB1, EPHB2	0.08603220747676278
GO:0098686	GOTERM_CC	hippocampal mossy fiber to CA3 synapse	PTPRD, AKAP7, EPHB2	0.08854243744024586
GO:0016342	GOTERM_CC	catenin complex	CDH2, CDH12, CDHR4, CTNNB1	0.09662092658199464
GO:0004623	GOTERM_MF	phospholipase A2 activity	PLA2G2F, PLA2G2D, PLA2G12A, PLA2G2E, CASP6, PLA2G2A, PLA2G5	1.2936152325072892E-4
GO:0033691	GOTERM_MF	sialic acid binding	LOC102148327, LOC102148743, LOC111775414, LOC100066785, LOC100066668, LOC100066849, LOC100066828	3.4679419729704696E-4
GO:0005515	GOTERM_MF	protein binding	SPAG16, CLPB, LRRC74A, LRR1, RASGRF2, LDLRAD1, LDLRAD2, MIA2, BACH2, MYOM3, CEP170B, ELOA, EPHB2, CMTR1, GPSM3, SH3D19, TLE3, ZYG11B, EPHA6, TNFRSF12A, EPHA8, UNC5B, ARHGEF17, LRRC49, MATK, AMT, IGFN1, TANC2, LRRC42, THOC6, RNF123, CNKSR1, SPATA16, FAM234B, LOC111767791, PARD3, PXDN, MYO3A, RAPGEF2, CACTIN, ZMYND12, C1QB, C1QA, LRRC57, AMIGO3, HTRA3, ASAP3, ASB14, ZBTB42, NLRC3, PIK3R1, UACA, ZBT…	3.970919731612943E-4
GO:0047498	GOTERM_MF	calcium-dependent phospholipase A2 activity	PLA2G2F, PLA2G2D, PLA2G2E, PLA2G2A, PLA2G5	7.32150349086256E-4
GO:0005524	GOTERM_MF	ATP binding	CLPB, ULK4, ATP12A, KIF17, CAMKV, AKT1, EPHB2, MAP3K6, TOR3A, EPHA6, PRKCH, EPHA8, DDX11, PRKCE, DAPK3, STARD9, MATK, ACOT12, KIF23, KIF6, PKM, PDIK1L, MYO3A, FAM20B, PXK, DNAH8, HSPA4L, NLK, PKMYT1, PAPSS1, CKMT2, ORC1, IRAK2, ERBB4, STK38, DPH6, PIP5K1C, RIMKLA, TRPM6, PLK4, DNAH12, TRAP1, UBE2H, ATP8B3, NUBPL, ATP13A1, INO80, MERTK, MAPK14, MYO9A, SRPK1, ACTC1, UBE2U, ATP13A2	0.002181000019605205
GO:0008009	GOTERM_MF	chemokine activity	CCL20, CCL4, CCL3, LOC100630171, LOC100071548, CCL16, CCL15	0.002540123147538524
GO:0003779	GOTERM_MF	actin binding	PXK, LDB3, VASH1, MYO9A, ABLIM2, DAAM2, EPB41L2, CROCC, TNNT2, JMY, MYO3A, KCNMA1, TNNI1, DNASE1, WASHC1	0.0038738843882005565
GO:0030368	GOTERM_MF	interleukin-17 receptor activity	IL17RE, IL17RD, IL17RC	0.008900795817266546
GO:0001540	GOTERM_MF	amyloid-beta binding	CD74, COL25A1, APBA3, EPHB2, AGER	0.016366743982852296
GO:0016887	GOTERM_MF	ATP hydrolysis activity	TRAP1, DNAH12, TOR3A, ATP8B3, CLPB, ATP13A1, DNAH8, KIF23, NAV1, INO80, ATP12A, KIF6, KIF17, ORC1, ALPL, ATP13A2	0.018585710809852125
GO:0030594	GOTERM_MF	neurotransmitter receptor activity	GABRR3, GABRB2, GLRA3, HTR1D	0.04251359018202536
GO:0005201	GOTERM_MF	extracellular matrix structural constituent	COL24A1, COL4A4, COL4A3, HSPG2	0.04606208569120749
GO:0017022	GOTERM_MF	myosin binding	ACTC1, LARP6, RHOA	0.04727712831587798
GO:0052869	GOTERM_MF	arachidonate omega-hydroxylase activity	CYP2U1, HADH	0.04980423274611437
GO:0005003	GOTERM_MF	ephrin receptor activity	EPHA6, EPHA8, EPHB2	0.060327908119688765
GO:0001228	GOTERM_MF	DNA-binding transcription activator activity, RNA polymerase II-specific	MEF2C, ONECUT3, NOTCH4, FOXJ3, LEF1, ZNF76, PBX2, NR2E3, FOXO1, RAX2, RFX6, NFIB, E2F2, GPSM3	0.06687192552170987
GO:0005005	GOTERM_MF	transmembrane-ephrin receptor activity	EPHA6, EPHA8, EPHB2	0.06726106905507849
GO:0005509	GOTERM_MF	calcium ion binding	NOTCH4, PLA2G5, VLDLR, TPO, CDH2, CASP6, DAG1, IP6K1, NINL, GPSM3, SLC25A24, PLA2G2F, PLA2G2D, PLA2G12A, PLA2G2E, PLA2G2A, HSPG2, SMOC2, NELL1, CDH12, ALPL, CDHR4, S100P, CRELD1, LOC111773649	0.06737542462848482
GO:0042393	GOTERM_MF	histone binding	COPRS, LOC100630862, UTP6, SCMH1, LEF1, INO80, PHC3, WDTC1	0.07259417513550473
GO:0045030	GOTERM_MF	G protein-coupled UTP receptor activity	P2RY6, P2RY2	0.07377021974659305
GO:0031685	GOTERM_MF	adenosine receptor binding	C16H3ORF62, USP4	0.07377021974659305
GO:0004483	GOTERM_MF	mRNA (nucleoside-2'-O-)-methyltransferase activity	CCDC167, CMTR1	0.07377021974659305
GO:0004672	GOTERM_MF	protein kinase activity	PLK4, PXK, CAMKV, PDIK1L, IRAK2, MYO3A, STK38, ULK4, CCL3, PKMYT1	0.08897736888006781
GO:0048020	GOTERM_MF	CCR chemokine receptor binding	CCL20, LOC100630171, CCL16	0.08948273823854226
GO:0003735	GOTERM_MF	structural constituent of ribosome	RPS14, RPS29, RPL36AL, RPLP1, SRBD1, RPL11, MRPS31, LOC100064378, RPS3A, LOC111772418, RPL10A, MRPL54	0.09658813288435406
GO:0003997	GOTERM_MF	acyl-CoA oxidase activity	ACOX2, ACOX3	0.09713297601519733
GO:0015271	GOTERM_MF	outward rectifier potassium channel activity	KCNT2, KCNK16, KCNK17	0.09731007842738422
