# Supplementary material for: Whole-Genome Resequencing Analysis of Athletic Traits in Grassland-Thoroughbred
Source: Animals (Basel). 2025 Aug 7;15(15):2323. doi: 10.3390/ani15152323 (PMC12346297; doi:10.3390/ani15152323)
Supplement: Supplementary file 1 [file animals-15-02323-s001.zip › animals-3753935-supplementary/Supplementary Table S9 KEGG functional enrichment of Indels candidate genes.xlsx]

## Sheet: Sheet1
KEGG functional enrichment of Indels candidate genes.
Database	Category	Term	Genes	PValue
ecb00592	KEGG	alpha-Linolenic acid metabolism	PLA2G2F, PLA2G2D, PLA2G12A, PLA2G2E, PLA2G2A, ACOX3, PLA2G5	5.089937239382743E-5
ecb00565	KEGG	Ether lipid metabolism	PLA2G2F, PLA2G2D, PLA2G12A, PLA2G2E, PLA2G2A, PLD4, PLA2G5, PAFAH2	3.3878860018916244E-4
ecb04062	KEGG	Chemokine signaling pathway	SHC4, CCL20, PIK3R1, FOXO3, LOC100071548, RHOA, GNAI2, CDC42, PARD3, CCL4, CCL3, AKT1, CCR6, CCL16, CCL15	5.454418322691497E-4
ecb04936	KEGG	Alcoholic liver disease	C1QB, C1QA, LEF1, FOXO3, MAPK14, IL17RC, FOXO1, LOC111767791, TRA2A, AKT1, CTNNB1, ACOX3, C1QC	6.830680897707658E-4
ecb00564	KEGG	Glycerophospholipid metabolism	PLA2G2F, PLA2G2D, PLA2G12A, PLA2G2E, PLA2G2A, PLD4, PEMT, SGMS2, PLA2G5, ETNPPL	0.0014975062866052055
ecb04270	KEGG	Vascular smooth muscle contraction	PLA2G2F, PLA2G2D, PLA2G12A, PLA2G2E, PRKCH, PRKCE, KCNMA1, PLA2G2A, CACNA1C, PLA2G5, RHOA	0.0035051223646189902
ecb04068	KEGG	FoxO signaling pathway	PLK4, CDKN1A, CREBBP, CCND2, HOMER1, AKT1, PIK3R1, FOXO3, MAPK14, NLK, FOXO1	0.0036943861682656952
ecb04360	KEGG	Axon guidance	EPHA6, UNC5B, EPHA8, WNT5A, PIK3R1, SEMA3F, RHOA, GNAI2, CDC42, ABLIM2, PARD3, EPHB2, WNT4	0.0037177859443281343
ecb00591	KEGG	Linoleic acid metabolism	PLA2G2F, PLA2G2D, PLA2G12A, PLA2G2E, PLA2G2A, PLA2G5	0.004506227868425999
ecb04670	KEGG	Leukocyte transendothelial migration	CLDN6, CDC42, ITGA4, CLDN9, CTNNB1, PIK3R1, MAPK14, JAM2, RHOA, GNAI2	0.0051082047878992475
ecb04933	KEGG	AGE-RAGE signaling pathway in diabetic complications	CDC42, PRKCE, COL4A4, COL4A3, AKT1, PIK3R1, MAPK14, AGER, FOXO1	0.006289212756744322
ecb04972	KEGG	Pancreatic secretion	PLA2G2F, PLA2G2D, PLA2G12A, PLA2G2E, KCNMA1, PLA2G2A, LOC100071692, PLA2G5, RHOA	0.006289212756744322
ecb04975	KEGG	Fat digestion and absorption	PLA2G2F, PLA2G2D, PLA2G12A, PLA2G2E, PLA2G2A, PLA2G5	0.00810259847747554
ecb04820	KEGG	Cytoskeleton in muscle cells	TRIM63, COL24A1, ITGA4, LDB3, HSPG2, MYOM3, ACTC1, CSRP1, DAAM2, COL4A4, TNNT2, COL4A3, DAG1, TNNI1	0.010237776398203334
ecb05211	KEGG	Renal cell carcinoma	CDC42, CDKN1A, CREBBP, CUL2, AKT1, PIK3R1, VHL	0.012413544076608989
ecb04061	KEGG	Viral protein interaction with cytokine and cytokine receptor	IL22RA1, CCL20, CCL4, CCL3, CCR6, LOC100071548, CCL16, CCL15	0.01433035748255467
ecb05215	KEGG	Prostate cancer	CDKN1A, CREBBP, LEF1, AKT1, E2F2, CTNNB1, PIK3R1, FOXO1	0.015907140108240216
ecb04310	KEGG	Wnt signaling pathway	TLE3, CREBBP, CCND2, DAAM2, WNT5A, LEF1, CTNNB1, NLK, RHOA, WNT4, PPARD	0.015943832522284075
ecb04814	KEGG	Motor proteins	DNAH12, ACTC1, DNAH8, TNNT2, STARD9, MYO3A, TNNI1, BICDL2, KIF23, MYO9A, KIF6, KIF17	0.016816936257137566
ecb00590	KEGG	Arachidonic acid metabolism	PLA2G2F, PLA2G2D, PLA2G12A, PLA2G2E, CYP2U1, PLA2G2A, PLA2G5	0.016880019027958923
ecb04722	KEGG	Neurotrophin signaling pathway	SHC4, CDC42, IRAK2, MATK, AKT1, PIK3R1, FOXO3, MAPK14, RHOA	0.01731504399511157
ecb05224	KEGG	Breast cancer	SHC4, CDKN1A, NOTCH4, WNT5A, LEF1, AKT1, E2F2, CTNNB1, PIK3R1, WNT4	0.0178530497326624
ecb05171	KEGG	Coronavirus disease - COVID-19	C1QB, C1QA, RPLP1, RPL11, LOC100064378, RPS3A, PIK3R1, MAPK14, RPL10A, RPS14, RPS29, RPL36AL, LOC111772418, C1QC	0.019083683076773144
ecb05225	KEGG	Hepatocellular carcinoma	SHC4, CDKN1A, WNT5A, LEF1, AKT1, E2F2, CTNNB1, PIK3R1, ARID1A, ARID1B, WNT4	0.019834093935890952
ecb05213	KEGG	Endometrial cancer	CDKN1A, LEF1, AKT1, CTNNB1, PIK3R1, FOXO3	0.02044101570669856
ecb05133	KEGG	Pertussis	C1QB, C1QA, LOC111767791, MAPK14, RHOA, GNAI2, C1QC	0.021168982615485187
ecb05200	KEGG	Pathways in cancer	CDKN1A, CREBBP, HHIP, NOTCH4, WNT5A, DAPK3, CUL2, LEF1, LPAR2, PIK3R1, FOXO1, RHOA, GNAI2, CDC42, CCND2, COL4A4, COL4A3, AKT1, E2F2, CTNNB1, VHL, WNT4, PPARD, APPL1	0.025251524726825403
ecb05165	KEGG	Human papillomavirus infection	CDKN1A, CREBBP, ITGA4, NOTCH4, WNT5A, PIK3R1, FOXO1, CDC42, PKM, CCND2, COL4A4, PARD3, COL4A3, AKT1, CTNNB1, ATP6V1D, WNT4	0.025253821482843396
ecb04934	KEGG	Cushing syndrome	CDKN1A, RASD1, WNT5A, LEF1, E2F2, CTNNB1, CACNA1C, CRHR2, GNAI2, WNT4	0.026024947791004373
ecb05412	KEGG	Arrhythmogenic right ventricular cardiomyopathy	GJA1, CDH2, ITGA4, LEF1, DAG1, CTNNB1, CACNA1C	0.02749642613560976
ecb05217	KEGG	Basal cell carcinoma	CDKN1A, HHIP, WNT5A, LEF1, CTNNB1, WNT4	0.027982736173083878
ecb05142	KEGG	Chagas disease	C1QB, C1QA, CCL3, AKT1, PIK3R1, MAPK14, GNAI2, C1QC	0.029251316460760228
ecb04148	KEGG	Efferocytosis	C1QB, C1QA, P2RY6, GPR132, P2RY2, MERTK, MAPK14, AGER, PPARD, C1QC	0.03424415645646353
ecb04014	KEGG	Ras signaling pathway	SHC4, PLA2G2F, PLA2G2D, PLA2G12A, PLA2G2E, RASGRF2, PLA2G2A, PIK3R1, PLA2G5, RHOA, CDC42, AKT1, RAPGEF5	0.03750524554513042
ecb04917	KEGG	Prolactin signaling pathway	SHC4, CCND2, AKT1, PIK3R1, FOXO3, MAPK14	0.039106880899593646
ecb01522	KEGG	Endocrine resistance	SHC4, CDKN1A, NOTCH4, AKT1, E2F2, PIK3R1, MAPK14	0.04363081625091429
ecb04520	KEGG	Adherens junction	CDC42, CREBBP, PARD3, LEF1, CTNNB1, NLK, RHOA	0.04363081625091429
ecb04510	KEGG	Focal adhesion	SHC4, CDC42, CCND2, ITGA4, COL4A4, COL4A3, AKT1, CTNNB1, PIK3R1, PIP5K1C, RHOA	0.04634725770257429
ecb05226	KEGG	Gastric cancer	SHC4, CDKN1A, WNT5A, LEF1, AKT1, E2F2, CTNNB1, PIK3R1, WNT4	0.04667891868554505
ecb05205	KEGG	Proteoglycans in cancer	CDC42, CDKN1A, ERBB4, WNT5A, AKT1, CTNNB1, PIK3R1, MAPK14, HSPG2, RHOA, WNT4	0.048801303442652925
ecb03010	KEGG	Ribosome	RPS14, RPS29, RPL36AL, RPLP1, RPL11, LOC100064378, RPS3A, LOC111772418, RPL10A	0.056425628912630324
ecb05210	KEGG	Colorectal cancer	CDKN1A, LEF1, AKT1, CTNNB1, PIK3R1, RHOA, APPL1	0.05785045925711584
ecb04060	KEGG	Cytokine-cytokine receptor interaction	TNFRSF12A, CCL20, IFNLR1, IL17RE, LOC100071548, IL17RC, BMP6, IL22RA1, CCL4, CCL3, CCR6, RELT, CCL16, CCL15	0.06514688094698012
ecb04350	KEGG	TGF-beta signaling pathway	TGIF1, CREBBP, ZFYVE9, ID3, BMP6, RHOA, THSD4	0.06952558840184142
ecb05417	KEGG	Lipid and atherosclerosis	CDC42, LOC111767791, CASP6, CCL3, AKT1, PIK3R1, VLDLR, MAPK14, EIF2S1, AGER, RHOA	0.0699977268517789
ecb04066	KEGG	HIF-1 signaling pathway	CDKN1A, CREBBP, CUL2, AKT1, PDHB, PIK3R1, VHL	0.07713950667178315
ecb04213	KEGG	Longevity regulating pathway - multiple species	CLPB, AKT1, PIK3R1, FOXO3, FOXO1	0.08394067918684106
ecb04015	KEGG	Rap1 signaling pathway	CDC42, PARD3, LPAR2, AKT1, RAPGEF2, CTNNB1, PIK3R1, MAPK14, RAPGEF5, RHOA, GNAI2	0.08905248026293583
ecb04024	KEGG	cAMP signaling pathway	CREBBP, FSHB, HHIP, HTR1D, AKT1, CACNA1C, ACOX3, PIK3R1, RHOA, CRHR2, GNAI2	0.08905248026293583
ecb04550	KEGG	Signaling pathways regulating pluripotency of stem cells	WNT5A, HESX1, AKT1, ID3, CTNNB1, PIK3R1, MAPK14, WNT4	0.09167602027908282
ecb05415	KEGG	Diabetic cardiomyopathy	ATP5PF, LOC111767785, ATP5MC2, AKT1, PDHB, PIK3R1, MAPK14, AGER, LOC111767790, SDHB	0.09535272179461815
